# Supplementary material for: (4-Hy­droxy-3-methyl­phen­yl)(phen­yl)methanone
Source: Acta Crystallogr Sect E Struct Rep Online. 2013 Sep 18;69(Pt 10):o1550. doi: 10.1107/S160053681302521X (PMC3790415; doi:10.1107/S160053681302521X)
Supplement: Supplementary file 1 [file e-69-o1550-sup1.cif]

##############################################################################
#                                                                            #
# This CIF contains the data in a paper accepted for publication in          #
# Acta Crystallographica Section E. It conforms to the requirements of       #
# Notes for Authors for Acta Crystallographica Section E, and has been       #
# peer reviewed under the auspices of the IUCr Commission on Journals.       #
#                                                                            #
# Full details of the Crystallographic Information File format               #
# are given in the paper "The Crystallographic Information File (CIF):       #
# a New Standard Archive File for Crystallography" by S. R. Hall, F. H.      #
# Allen and I. D. Brown [Acta Cryst. (1991), A47, 655-685].                  #
#                                                                            #
# The current version of the core CIF dictionary is obtainable from          #
# ftp://ftp.iucr.org/pub/cif_core.dic.                                       #
#                                                                            #
# Software is freely available for graphical display of the structure(s)     #
# in this CIF. For information consult the CIF software page                 #
# http://www.iucr.org/resources/cif/software.                                #
#                                                                            #
# This file may be used for bona fide research purposes within the           #
# scientific community so long as proper attribution is given to the journal # 
# article from which it was obtained.                                        #
#                                                                            #
##############################################################################
data_global
_audit_creation_method     'PLATON <TABLE ACC> option'
_journal_date_recd_electronic     2013-09-07
_journal_date_accepted     2013-09-11
_journal_name_full     'Acta Crystallographica, Section E'
_journal_year     2013
_journal_volume     69
_journal_issue     10
_journal_page_first     o1550
_journal_page_last     o1550
_journal_paper_category     QO
_journal_paper_doi     10.1107/S160053681302521X
_journal_coeditor_code     IS5303
_publ_contact_author_name     'Sridhar, M. A.'
_publ_contact_author_address
;
Department of Studies in Physics Manasagangotri
University of Mysore, Mysore 570 006
India
;
_publ_contact_author_email     'mas@physics.uni-mysore.ac.in'
_publ_contact_author_fax     '+918212419363'
_publ_contact_author_phone     '+918212419333'
_publ_section_title
;
(4-Hydroxy-3-methylphenyl)(phenyl)methanone
;
_publ_section_title_footnote     .
loop_
    _publ_author_name
    _publ_author_address
    'Dileep, C. S.'
;
Department of Studies in Physics
Manasagangotri
University of Mysore
Mysore 570 006
India
;
    'Lakshmi Ranganatha, V.'
;Department of Chemistry
Yuvaraja's College
University of Mysore
Mysore 570 005
India
;
    'Lokanath, N. K.'
;Department of Studies in Physics
Manasagangotri
University of Mysore
Mysore 570 006
India
;
    'Shaukath, A. K.'
;Department of Chemistry
Yuvaraja's College
University of Mysore
Mysore 570 005
India
;
    'Sridhar, M. A.'
;Department of Studies in Physics
Manasagangotri
University of Mysore
Mysore 570 006
India
;
data_I
_database_code_depnum_ccdc_archive 'CCDC 960686'
_chemical_name_systematic
;
(4-Hydroxy-3-methylphenyl)(phenyl)methanone
;
_chemical_name_common     ?
_chemical_formula_moiety     'C14 H12 O2'
_chemical_formula_sum     'C14 H12 O2'
_chemical_formula_structural     ?
_chemical_formula_iupac     'C14 H12 O2'
_chemical_formula_weight     212.24
_chemical_melting_point     ?
_symmetry_cell_setting     orthorhombic
_symmetry_space_group_name_H-M     'P b c a'
_symmetry_space_group_name_Hall     '-P 2ac 2ab'
loop_
    _symmetry_equiv_pos_site_id
    _symmetry_equiv_pos_as_xyz
    1 x,y,z
    2 1/2-x,-y,1/2+z
    3 1/2+x,1/2-y,-z
    4 -x,1/2+y,1/2-z
    5 -x,-y,-z
    6 1/2+x,y,1/2-z
    7 1/2-x,1/2+y,z
    8 x,1/2-y,1/2+z
_cell_length_a     7.7043(4)
_cell_length_b     16.3770(8)
_cell_length_c     17.7482(9)
_cell_angle_alpha     90
_cell_angle_beta     90
_cell_angle_gamma     90
_cell_volume     2239.4(2)
_cell_formula_units_Z     8
_cell_measurement_reflns_used     1828
_cell_measurement_theta_min     4.98
_cell_measurement_theta_max     64.42
_cell_measurement_temperature     293
_cell_special_details
;
;
_exptl_crystal_description     'block'
_exptl_crystal_colour     'colorless'
_exptl_crystal_size_max     0.30
_exptl_crystal_size_mid     0.25
_exptl_crystal_size_min     0.20
_exptl_crystal_size_rad     ?
_exptl_crystal_density_diffrn     1.259
_exptl_crystal_density_meas     ?
_exptl_crystal_density_method     'Not Measured'
_exptl_crystal_F_000     896
_exptl_absorpt_coefficient_mu     0.670
_exptl_absorpt_correction_type     none
_exptl_absorpt_process_details     ?
_exptl_absorpt_correction_T_min     ?
_exptl_absorpt_correction_T_max     ?
_diffrn_ambient_temperature     293
_diffrn_radiation_type     'CuK\a'
_diffrn_radiation_wavelength     1.54178
_diffrn_radiation_source     'Bruker MicroStar microfocus rotating anode'
_diffrn_radiation_monochromator     'Helios multilayer optics'
_diffrn_measurement_device_type     'Bruker X8 Proteum'
_diffrn_measurement_method     '\f and \w scans'
_diffrn_detector_area_resol_mean     10.7
_diffrn_reflns_number     7657
_diffrn_reflns_av_R_equivalents     0.0369
_diffrn_reflns_av_sigmaI/netI     0.0312
_diffrn_reflns_theta_min     4.98
_diffrn_reflns_theta_max     64.42
_diffrn_reflns_theta_full     64.42
_diffrn_measured_fraction_theta_max     0.975
_diffrn_measured_fraction_theta_full     0.974
_diffrn_reflns_limit_h_min     -3
_diffrn_reflns_limit_h_max     8
_diffrn_reflns_limit_k_min     -18
_diffrn_reflns_limit_k_max     18
_diffrn_reflns_limit_l_min     -20
_diffrn_reflns_limit_l_max     20
_diffrn_reflns_reduction_process
;
;
_refine_special_details
;
Refinement on <i>F</i>^2^ for ALL reflections except those flagged by the user
for potential systematic errors. Weighted <i>R</i>-factors <i>wR</i> and all
goodnesses of fit <i>S</i> are based on <i>F</i>^2^, conventional
<i>R</i>-factors <i>R</i> are based on <i>F</i>, with <i>F</i> set to zero for
negative <i>F</i>^2^. The observed criterion of <i>F</i>^2^ > \s(<i>F</i>^2^)
is used only for calculating -<i>R</i>-factor-obs <i>etc</i>. and is not
relevant to the choice of reflections for refinement. <i>R</i>-factors based
on <i>F</i>^2^ are statistically about twice as large as those based on
<i>F</i>, and <i>R</i>-factors based on ALL data will be even larger.
;
_reflns_number_total     1828
_reflns_number_gt     1518
_reflns_threshold_expression     I>2\s(I)
_refine_ls_structure_factor_coef     Fsqd
_refine_ls_matrix_type     full
_refine_ls_R_factor_all     0.0538
_refine_ls_R_factor_gt     0.0455
_refine_ls_wR_factor_gt     0.1227
_refine_ls_wR_factor_ref     0.1289
_refine_ls_goodness_of_fit_ref     1.025
_refine_ls_restrained_S_all     1.025
_refine_ls_number_reflns     1828
_refine_ls_number_parameters     147
_refine_ls_number_restraints     0
_refine_ls_number_constraints     ?
_refine_ls_hydrogen_treatment     constr
_refine_ls_weighting_scheme     calc
_refine_ls_weighting_details
         'calc w=1/[\s^2^(Fo^2^)+(0.0617P)^2^+0.8504P] where P=(Fo^2^+2Fc^2^)/3'
_atom_sites_solution_hydrogens     geom
_atom_sites_solution_primary     direct
_atom_sites_solution_secondary     difmap
_refine_ls_shift/su_max     0.000
_refine_ls_shift/su_mean     0.000
_refine_diff_density_max     0.141
_refine_diff_density_min     -0.148
_refine_ls_extinction_method     'shelxl'
_refine_ls_extinction_coef     0.0023(3)
_refine_ls_extinction_expression
                                  'FC^*^=KFC[1+0.001XFC^2^\L^3^/SIN(2\Q)]^-1/4^'
_refine_ls_abs_structure_details     ?
_refine_ls_abs_structure_Flack     .
loop_
    _atom_type_symbol
    _atom_type_description
    _atom_type_scat_dispersion_real
    _atom_type_scat_dispersion_imag
    _atom_type_scat_source
    O O 0.0492 0.0322 'International Tables Vol C Tables 4.2.6.8 and 6.1.1.4'
    H H 0.0000 0.0000 'International Tables Vol C Tables 4.2.6.8 and 6.1.1.4'
    C C 0.0181 0.0091 'International Tables Vol C Tables 4.2.6.8 and 6.1.1.4'
_computing_data_collection     'APEX2 (Bruker, 2006)'
_computing_cell_refinement     'SAINT (Bruker, 2006)'
_computing_data_reduction     'SAINT (Bruker, 2006)'
_computing_structure_solution     'SHELXS97 (Sheldrick, 2008)'
_computing_structure_refinement     'SHELXL97 (Sheldrick, 2008)'
_computing_molecular_graphics     'PLATON (Spek, 2009)'
_computing_publication_material     'SHELXL97 (Sheldrick, 2008)'
loop_
    _atom_site_type_symbol
    _atom_site_label
    _atom_site_fract_x
    _atom_site_fract_y
    _atom_site_fract_z
    _atom_site_U_iso_or_equiv
    _atom_site_thermal_displace_type
    _atom_site_calc_flag
    _atom_site_refinement_flags
    _atom_site_occupancy
    O O8 0.1870(2) 0.48369(7) 0.06235(8) 0.0564(5) Uani . . 1.000
    O O14 0.1579(2) 0.85740(8) 0.13455(8) 0.0637(6) Uani . . 1.000
    C C1 0.1850(3) 0.56879(13) -0.12119(11) 0.0553(7) Uani . . 1.000
    C C2 0.2200(4) 0.54665(17) -0.19461(13) 0.0756(9) Uani . . 1.000
    C C3 0.3252(4) 0.4804(2) -0.20900(18) 0.0944(11) Uani . . 1.000
    C C4 0.3942(4) 0.43527(19) -0.15054(18) 0.0886(11) Uani . . 1.000
    C C5 0.3563(3) 0.45538(13) -0.07775(14) 0.0623(8) Uani . . 1.000
    C C6 0.2522(3) 0.52263(11) -0.06186(11) 0.0457(6) Uani . . 1.000
    C C7 0.2081(2) 0.54037(10) 0.01775(10) 0.0407(6) Uani . . 1.000
    C C9 0.1909(2) 0.62549(10) 0.04420(10) 0.0374(5) Uani . . 1.000
    C C10 0.0890(2) 0.64224(10) 0.10733(10) 0.0385(5) Uani . . 1.000
    C C11 0.0763(2) 0.71935(10) 0.13776(10) 0.0412(6) Uani . . 1.000
    C C12 -0.0375(3) 0.73782(12) 0.20447(12) 0.0624(8) Uani . . 1.000
    C C13 0.1725(2) 0.78203(10) 0.10381(10) 0.0426(6) Uani . . 1.000
    C C15 0.2755(3) 0.76672(11) 0.04110(11) 0.0456(6) Uani . . 1.000
    C C16 0.2830(2) 0.68939(11) 0.01104(10) 0.0431(6) Uani . . 1.000
    H H1 0.11670 0.61430 -0.11120 0.0660 Uiso calc R 1.000
    H H2 0.17280 0.57630 -0.23430 0.0910 Uiso calc R 1.000
    H H3 0.35000 0.46600 -0.25850 0.1130 Uiso calc R 1.000
    H H4 0.46650 0.39120 -0.16080 0.1060 Uiso calc R 1.000
    H H5 0.40030 0.42390 -0.03850 0.0750 Uiso calc R 1.000
    H H10 0.02750 0.59980 0.12970 0.0460 Uiso calc R 1.000
    H H12A -0.09550 0.68880 0.22030 0.0940 Uiso calc R 1.000
    H H12B -0.12210 0.77820 0.19070 0.0940 Uiso calc R 1.000
    H H12C 0.03250 0.75820 0.24510 0.0940 Uiso calc R 1.000
    H H14 0.21640 0.88990 0.11020 0.0950 Uiso calc R 1.000
    H H15 0.33940 0.80880 0.01940 0.0550 Uiso calc R 1.000
    H H16 0.34990 0.67960 -0.03160 0.0520 Uiso calc R 1.000
loop_
    _atom_site_aniso_label
    _atom_site_aniso_U_11
    _atom_site_aniso_U_22
    _atom_site_aniso_U_33
    _atom_site_aniso_U_12
    _atom_site_aniso_U_13
    _atom_site_aniso_U_23
    O8 0.0647(10) 0.0356(7) 0.0688(9) 0.0039(6) 0.0086(7) 0.0147(6)
    O14 0.0935(12) 0.0353(7) 0.0622(9) -0.0083(7) 0.0170(8) -0.0035(6)
    C1 0.0597(13) 0.0525(11) 0.0538(11) -0.0129(10) 0.0040(10) 0.0005(9)
    C2 0.0883(19) 0.0862(17) 0.0524(12) -0.0340(15) 0.0057(13) -0.0043(12)
    C3 0.096(2) 0.111(2) 0.0763(18) -0.0373(19) 0.0327(17) -0.0442(18)
    C4 0.0747(18) 0.0860(19) 0.105(2) -0.0047(15) 0.0238(17) -0.0464(18)
    C5 0.0519(13) 0.0530(12) 0.0819(15) -0.0007(10) 0.0089(12) -0.0169(11)
    C6 0.0397(10) 0.0400(10) 0.0574(11) -0.0072(8) 0.0047(9) -0.0047(8)
    C7 0.0341(10) 0.0342(9) 0.0538(10) -0.0001(7) 0.0016(8) 0.0057(8)
    C9 0.0352(9) 0.0332(9) 0.0438(9) -0.0001(7) -0.0005(7) 0.0061(7)
    C10 0.0381(10) 0.0347(9) 0.0428(9) -0.0014(7) 0.0007(8) 0.0109(7)
    C11 0.0440(11) 0.0389(9) 0.0407(9) 0.0017(7) 0.0011(8) 0.0068(7)
    C12 0.0773(16) 0.0518(12) 0.0582(12) 0.0033(11) 0.0216(11) 0.0039(10)
    C13 0.0496(11) 0.0332(9) 0.0451(10) 0.0001(8) -0.0030(8) 0.0041(7)
    C15 0.0468(11) 0.0375(10) 0.0526(10) -0.0088(8) 0.0057(9) 0.0097(8)
    C16 0.0419(11) 0.0398(9) 0.0476(10) -0.0025(8) 0.0061(8) 0.0054(8)
_geom_special_details
;
Bond distances, angles <i>etc</i>. have been calculated using the rounded
fractional coordinates. All su's are estimated from the variances of the
(full) variance-covariance matrix. The cell e.s.d.'s are taken into account in
the estimation of distances, angles and torsion angles
;
loop_
    _geom_bond_atom_site_label_1
    _geom_bond_atom_site_label_2
    _geom_bond_site_symmetry_1
    _geom_bond_site_symmetry_2
    _geom_bond_distance
    _geom_bond_publ_flag
    O8 C7 . . 1.231(2) n
    O14 C13 . . 1.354(2) n
    O14 H14 . . 0.8200 no
    C1 C6 . . 1.396(3) no
    C1 C2 . . 1.379(3) no
    C2 C3 . . 1.378(4) no
    C3 C4 . . 1.380(4) no
    C4 C5 . . 1.365(4) no
    C5 C6 . . 1.391(3) no
    C6 C7 . . 1.482(3) no
    C7 C9 . . 1.477(2) no
    C9 C16 . . 1.395(2) no
    C9 C10 . . 1.395(2) no
    C10 C11 . . 1.377(2) no
    C11 C12 . . 1.504(3) no
    C11 C13 . . 1.402(2) no
    C13 C15 . . 1.390(3) no
    C15 C16 . . 1.375(3) no
    C1 H1 . . 0.9300 no
    C2 H2 . . 0.9300 no
    C3 H3 . . 0.9300 no
    C4 H4 . . 0.9300 no
    C5 H5 . . 0.9300 no
    C10 H10 . . 0.9300 no
    C12 H12A . . 0.9600 no
    C12 H12B . . 0.9600 no
    C12 H12C . . 0.9600 no
    C15 H15 . . 0.9300 no
    C16 H16 . . 0.9300 no
loop_
    _geom_contact_atom_site_label_1
    _geom_contact_atom_site_label_2
    _geom_contact_distance
    _geom_contact_site_symmetry_1
    _geom_contact_site_symmetry_2
    _geom_contact_publ_flag
    O8 C6 3.385(3) . 5_565 no
    O8 C7 3.383(2) . 5_565 no
    O8 C1 3.169(3) . 5_565 no
    O8 O14 2.7106(19) . 7_545 no
    O14 O8 2.7106(19) . 7_555 no
    O8 H10 2.5600 . . no
    O8 H5 2.6200 . . no
    O8 H14 1.9100 . 7_545 no
    O14 H12B 2.7100 . . no
    O14 H12C 2.7200 . . no
    O14 H2 2.5700 . 8_565 no
    C1 C16 3.159(3) . . no
    C1 O8 3.169(3) . 5_565 no
    C5 C7 3.522(3) . 5_665 no
    C6 O8 3.385(3) . 5_565 no
    C7 C7 3.525(2) . 5_565 no
    C7 C5 3.522(3) . 5_665 no
    C7 O8 3.383(2) . 5_565 no
    C16 C1 3.159(3) . . no
    C1 H16 2.7300 . . no
    C6 H16 2.7300 . . no
    C7 H14 3.0200 . 7_545 no
    C7 H5 3.1000 . 5_665 no
    C9 H1 2.8200 . . no
    C10 H3 3.0100 . 2_565 no
    C10 H15 3.0700 . 3_465 no
    C11 H16 3.0500 . 3_465 no
    C13 H16 2.8700 . 3_465 no
    C16 H1 2.8000 . . no
    H1 C9 2.8200 . . no
    H1 C16 2.8000 . . no
    H1 H16 2.5200 . . no
    H2 O14 2.5700 . 8_564 no
    H3 C10 3.0100 . 2_564 no
    H3 H10 2.4500 . 2_564 no
    H5 O8 2.6200 . . no
    H5 C7 3.1000 . 5_665 no
    H10 O8 2.5600 . . no
    H10 H12A 2.3700 . . no
    H10 H3 2.4500 . 2_565 no
    H12A H10 2.3700 . . no
    H12B O14 2.7100 . . no
    H12C O14 2.7200 . . no
    H14 H15 2.2900 . . no
    H14 O8 1.9100 . 7_555 no
    H14 C7 3.0200 . 7_555 no
    H15 H14 2.2900 . . no
    H15 C10 3.0700 . 3_565 no
    H16 C1 2.7300 . . no
    H16 C6 2.7300 . . no
    H16 H1 2.5200 . . no
    H16 C11 3.0500 . 3_565 no
    H16 C13 2.8700 . 3_565 no
loop_
    _geom_angle_atom_site_label_1
    _geom_angle_atom_site_label_2
    _geom_angle_atom_site_label_3
    _geom_angle_site_symmetry_1
    _geom_angle_site_symmetry_2
    _geom_angle_site_symmetry_3
    _geom_angle
    _geom_angle_publ_flag
    C13 O14 H14 . . . 109.00 no
    C2 C1 C6 . . . 119.9(2) no
    C1 C2 C3 . . . 119.8(2) no
    C2 C3 C4 . . . 120.6(3) no
    C3 C4 C5 . . . 120.0(3) no
    C4 C5 C6 . . . 120.4(2) no
    C1 C6 C7 . . . 121.87(18) no
    C5 C6 C7 . . . 118.73(18) no
    C1 C6 C5 . . . 119.32(19) no
    O8 C7 C9 . . . 119.71(16) n
    C6 C7 C9 . . . 120.58(15) no
    O8 C7 C6 . . . 119.71(15) n
    C7 C9 C10 . . . 119.43(15) no
    C7 C9 C16 . . . 121.90(15) no
    C10 C9 C16 . . . 118.53(15) no
    C9 C10 C11 . . . 122.36(15) no
    C10 C11 C12 . . . 122.32(15) no
    C12 C11 C13 . . . 119.95(15) no
    C10 C11 C13 . . . 117.73(15) no
    O14 C13 C11 . . . 116.76(15) n
    O14 C13 C15 . . . 122.31(15) n
    C11 C13 C15 . . . 120.92(16) no
    C13 C15 C16 . . . 120.05(17) no
    C9 C16 C15 . . . 120.39(17) no
    C2 C1 H1 . . . 120.00 no
    C6 C1 H1 . . . 120.00 no
    C1 C2 H2 . . . 120.00 no
    C3 C2 H2 . . . 120.00 no
    C2 C3 H3 . . . 120.00 no
    C4 C3 H3 . . . 120.00 no
    C3 C4 H4 . . . 120.00 no
    C5 C4 H4 . . . 120.00 no
    C4 C5 H5 . . . 120.00 no
    C6 C5 H5 . . . 120.00 no
    C9 C10 H10 . . . 119.00 no
    C11 C10 H10 . . . 119.00 no
    C11 C12 H12A . . . 109.00 no
    C11 C12 H12B . . . 110.00 no
    C11 C12 H12C . . . 109.00 no
    H12A C12 H12B . . . 110.00 no
    H12A C12 H12C . . . 109.00 no
    H12B C12 H12C . . . 109.00 no
    C13 C15 H15 . . . 120.00 no
    C16 C15 H15 . . . 120.00 no
    C9 C16 H16 . . . 120.00 no
    C15 C16 H16 . . . 120.00 no
loop_
    _geom_torsion_atom_site_label_1
    _geom_torsion_atom_site_label_2
    _geom_torsion_atom_site_label_3
    _geom_torsion_atom_site_label_4
    _geom_torsion_site_symmetry_1
    _geom_torsion_site_symmetry_2
    _geom_torsion_site_symmetry_3
    _geom_torsion_site_symmetry_4
    _geom_torsion
    _geom_torsion_publ_flag
    C6 C1 C2 C3 . . . . -1.8(4) no
    C2 C1 C6 C5 . . . . 1.0(3) no
    C2 C1 C6 C7 . . . . -175.6(2) no
    C1 C2 C3 C4 . . . . 0.8(5) no
    C2 C3 C4 C5 . . . . 1.0(5) no
    C3 C4 C5 C6 . . . . -1.8(4) no
    C4 C5 C6 C1 . . . . 0.8(3) no
    C4 C5 C6 C7 . . . . 177.5(2) no
    C1 C6 C7 O8 . . . . 142.2(2) no
    C1 C6 C7 C9 . . . . -38.4(3) no
    C5 C6 C7 O8 . . . . -34.4(3) no
    C5 C6 C7 C9 . . . . 145.05(18) no
    O8 C7 C9 C10 . . . . -24.9(2) no
    O8 C7 C9 C16 . . . . 150.64(17) no
    C6 C7 C9 C10 . . . . 155.66(17) no
    C6 C7 C9 C16 . . . . -28.8(2) no
    C7 C9 C10 C11 . . . . 175.79(15) no
    C16 C9 C10 C11 . . . . 0.1(3) no
    C7 C9 C16 C15 . . . . -174.39(17) no
    C10 C9 C16 C15 . . . . 1.2(3) no
    C9 C10 C11 C12 . . . . 178.23(17) no
    C9 C10 C11 C13 . . . . -1.0(2) no
    C10 C11 C13 O14 . . . . 179.90(15) no
    C10 C11 C13 C15 . . . . 0.7(3) no
    C12 C11 C13 O14 . . . . 0.7(2) no
    C12 C11 C13 C15 . . . . -178.57(18) no
    O14 C13 C15 C16 . . . . -178.60(17) no
    C11 C13 C15 C16 . . . . 0.6(3) no
    C13 C15 C16 C9 . . . . -1.5(3) no
loop_
    _geom_hbond_atom_site_label_D
    _geom_hbond_atom_site_label_H
    _geom_hbond_atom_site_label_A
    _geom_hbond_site_symmetry_A
    _geom_hbond_distance_DH
    _geom_hbond_distance_HA
    _geom_hbond_distance_DA
    _geom_hbond_angle_DHA
    _geom_hbond_publ_flag
    O14 H14 O8 7_555 0.82 1.91 2.7106(19) 166 yes
    C2 H2 O14 8_564 0.93 2.57 3.448(3) 158 yes
_iucr_refine_instructions_details
;
TITL l6 in Pbca
CELL 1.54178 7.7043 16.3770 17.7482 90.000 90.000 90.000
ZERR 8.00 0.0004 0.0008 0.0009 0.000 0.000 0.000
LATT 1
SYMM x+1/2, -y+1/2, -z
SYMM -x, y+1/2, -z+1/2
SYMM -x+1/2, -y, z+1/2
SFAC  C   H   O
UNIT  112   96  16
L.S. 12
BOND $H
ACTA
FMAP 2
PLAN 20
OMIT 2 1 2
OMIT 3 2 4
WGHT    0.061700    0.850400
EXTI    0.002296
FVAR       0.16116
MOLE   1
O14   3    0.157891    0.857397    0.134549    11.00000    0.09346    0.03531 =
         0.06221   -0.00348    0.01703   -0.00827
AFIX  83
H14   2    0.216407    0.889872    0.110230    11.00000   -1.50000
AFIX   0
O8    3    0.186997    0.483689    0.062353    11.00000    0.06465    0.03562 =
         0.06882    0.01467    0.00860    0.00395
C7    1    0.208116    0.540366    0.017754    11.00000    0.03405    0.03420 =
         0.05381    0.00566    0.00159   -0.00015
C11   1    0.076292    0.719349    0.137765    11.00000    0.04397    0.03888 =
         0.04072    0.00677    0.00108    0.00172
C13   1    0.172543    0.782025    0.103815    11.00000    0.04957    0.03322 =
         0.04508    0.00405   -0.00295    0.00013
C15   1    0.275531    0.766725    0.041096    11.00000    0.04681    0.03748 =
         0.05263    0.00969    0.00566   -0.00880
AFIX  43
H15   2    0.339433    0.808796    0.019435    11.00000   -1.20000
AFIX   0
C10   1    0.089018    0.642241    0.107335    11.00000    0.03808    0.03471 =
         0.04284    0.01090    0.00072   -0.00145
AFIX  43
H10   2    0.027511    0.599797    0.129672    11.00000   -1.20000
AFIX   0
C9    1    0.190861    0.625493    0.044199    11.00000    0.03520    0.03318 =
         0.04384    0.00615   -0.00049   -0.00012
C16   1    0.282995    0.689386    0.011040    11.00000    0.04195    0.03980 =
         0.04763    0.00541    0.00606   -0.00255
AFIX  43
H16   2    0.349876    0.679645   -0.031645    11.00000   -1.20000
AFIX   0
C6    1    0.252236    0.522626   -0.061860    11.00000    0.03974    0.03997 =
         0.05739   -0.00474    0.00469   -0.00718
C5    1    0.356299    0.455384   -0.077751    11.00000    0.05195    0.05296 =
         0.08187   -0.01693    0.00893   -0.00065
AFIX  43
H5    2    0.400307    0.423932   -0.038527    11.00000   -1.20000
AFIX   0
C1    1    0.184959    0.568786   -0.121194    11.00000    0.05971    0.05247 =
         0.05384    0.00050    0.00402   -0.01293
AFIX  43
H1    2    0.116660    0.614350   -0.111240    11.00000   -1.20000
AFIX   0
C12   1   -0.037466    0.737817    0.204472    11.00000    0.07735    0.05176 =
         0.05823    0.00394    0.02165    0.00328
AFIX 137
H12A  2   -0.095478    0.688846    0.220274    11.00000   -1.50000
H12B  2   -0.122089    0.778161    0.190670    11.00000   -1.50000
H12C  2    0.032545    0.758233    0.245058    11.00000   -1.50000
AFIX   0
C2    1    0.220038    0.546647   -0.194606    11.00000    0.08834    0.08624 =
         0.05241   -0.00432    0.00574   -0.03396
AFIX  43
H2    2    0.172809    0.576342   -0.234287    11.00000   -1.20000
AFIX   0
C4    1    0.394229    0.435272   -0.150539    11.00000    0.07467    0.08602 =
         0.10512   -0.04639    0.02376   -0.00468
AFIX  43
H4    2    0.466531    0.391166   -0.160752    11.00000   -1.20000
AFIX   0
C3    1    0.325223    0.480429   -0.209005    11.00000    0.09566    0.11060 =
         0.07632   -0.04416    0.03268   -0.03727
AFIX  43
H3    2    0.349962    0.466019   -0.258539    11.00000   -1.20000
MOLE   2
HKLF 4
REM  l6 in Pbca
REM R1 =  0.0455 for   1518 Fo > 4sig(Fo)  and  0.0538 for all   1828 data
REM    147 parameters refined using      0 restraints
END
WGHT      0.0640      0.7303
REM Highest difference peak  0.141,  deepest hole -0.148,  1-sigma level  0.035
Q1    1   0.2897  0.4620  0.0191  11.00000  0.05    0.14
Q2    1  -0.0445  0.8013  0.2214  11.00000  0.05    0.14
Q3    1   0.1277  0.7482  0.1318  11.00000  0.05    0.13
Q4    1   0.2839  0.8276  0.1634  11.00000  0.05    0.13
Q5    1   0.1488  0.8294  0.0410  11.00000  0.05    0.13
Q6    1   0.2884  0.8257  0.0022  11.00000  0.05    0.12
Q7    1   0.2833  0.4607 -0.1213  11.00000  0.05    0.11
Q8    1   0.0517  0.7224  0.1696  11.00000  0.05    0.11
Q9    1   0.2145  0.6026 -0.0385  11.00000  0.05    0.11
Q10   1   0.1827  0.5003 -0.1397  11.00000  0.05    0.11
Q11   1   0.1830  0.5421 -0.0944  11.00000  0.05    0.11
Q12   1   0.2301  0.4828 -0.1297  11.00000  0.05    0.10
Q13   1   0.1829  0.9209  0.0905  11.00000  0.05    0.10
Q14   1   0.2423  0.5327 -0.0153  11.00000  0.05    0.10
Q15   1   0.2529  0.4971 -0.2638  11.00000  0.05    0.10
Q16   1   0.3019  0.4446 -0.1823  11.00000  0.05    0.10
Q17   1   0.0322  0.7044  0.2732  11.00000  0.05    0.10
Q18   1   0.1380  0.7942  0.1809  11.00000  0.05    0.10
Q19   1   0.2269  0.6647  0.1510  11.00000  0.05    0.10
Q20   1   0.1880  0.5693  0.1075  11.00000  0.05    0.10
;
