# Supplementary material for: (4-Hy­droxy-3-methyl­phen­yl)(phen­yl)methanone
Source: Acta Crystallogr Sect E Struct Rep Online. 2013 Sep 18;69(Pt 10):o1550. doi: 10.1107/S160053681302521X (PMC3790415; doi:10.1107/S160053681302521X)
Supplement: Supplementary file 2 [file e-69-o1550-Isup2.hkl]

# 
# h,k,l, Fc-squared, Fo-squared, sigma(Fo-squared) and status flag 
# 
data_I
_shelx_title ' l6 in Pbca' 
_shelx_refln_list_code          4 
_shelx_F_calc_maximum      234.10 
_exptl_crystal_F_000       896.00 
_reflns_d_resolution_high  0.8547 
 
loop_ 
 _symmetry_equiv_pos_as_xyz 
 'x, y, z' 
 'x+1/2, -y+1/2, -z' 
 '-x, y+1/2, -z+1/2' 
 '-x+1/2, -y, z+1/2' 
 '-x, -y, -z' 
 '-x-1/2, y-1/2, z' 
 'x, -y-1/2, z-1/2' 
 'x-1/2, y, -z-1/2' 
 
_cell_length_a     7.7043 
_cell_length_b    16.3770 
_cell_length_c    17.7482 
_cell_angle_alpha  90.000 
_cell_angle_beta   90.000 
_cell_angle_gamma  90.000 
 
_shelx_F_squared_multiplier     1.000 
 
loop_ 
 _refln_index_h 
 _refln_index_k 
 _refln_index_l 
 _refln_F_squared_calc 
 _refln_F_squared_meas 
 _refln_F_squared_sigma 
 _refln_observed_status 
   2   0   0    54800.51    56792.31   2711.27 o 
   6   0   0       41.14       41.23      4.62 o 
   8   0   0      320.01      324.63     18.51 o 
   2   1   0    16580.71    16520.57    439.84 o 
   6   1   0      139.58      151.06      5.29 o 
   8   1   0        5.26        5.31      3.88 o 
   0   2   0     7005.20     6955.73    226.63 o 
   2   2   0    15878.53    16973.53    358.28 o 
   4   2   0       16.50       12.32      3.47 o 
   6   2   0      171.55      176.34      7.00 o 
   8   2   0       22.96       20.03      3.22 o 
   2   3   0    21032.08    22360.29    508.31 o 
   4   3   0     2173.48     1937.68     68.17 o 
   6   3   0      381.47      396.15     11.52 o 
   8   3   0       95.12       93.62      6.26 o 
   0   4   0    19914.92    20183.27    652.47 o 
   2   4   0     4479.14     4833.33    111.57 o 
   4   4   0     2173.60     1997.64     51.78 o 
   6   4   0       33.44       33.69      3.91 o 
   8   4   0        5.68        5.95      3.23 o 
   2   5   0      540.76      540.16     13.67 o 
   4   5   0      367.18      337.44      6.40 o 
   6   5   0        8.89        4.87      2.93 o 
   8   5   0        0.35        3.02      3.13 o 
   0   6   0       28.52       41.11      3.40 o 
   2   6   0     3169.24     3082.95     85.37 o 
   4   6   0        0.06        0.85      1.31 o 
   6   6   0        0.14       -2.47      2.47 o 
   8   6   0        2.73        3.41      3.05 o 
   4   7   0        4.48        3.32      1.52 o 
   6   7   0        0.15        0.10      2.29 o 
   8   7   0        0.08        1.93      3.47 o 
   0   8   0     1173.37     1069.67     38.03 o 
   2   8   0       17.87       12.38      2.31 o 
   4   8   0       66.72       68.36      3.47 o 
   6   8   0        2.23        1.56      2.49 o 
   8   8   0       19.10       10.40      3.47 o 
   2   9   0     1060.09     1082.49     21.24 o 
   4   9   0      234.42      241.55      6.88 o 
   6   9   0        1.77        1.03      2.49 o 
   0  10   0     2765.72     2358.64     88.59 o 
   2  10   0        3.94       14.58      1.95 o 
   4  10   0      146.98      151.52      5.54 o 
   6  10   0        0.59       -0.19      2.68 o 
   2  11   0      157.90      171.24      4.66 o 
   4  11   0       78.72       74.37      4.27 o 
   6  11   0       15.93       17.40      2.98 o 
   0  12   0     1945.64     1733.70     56.70 o 
   2  12   0      510.65      480.44      9.64 o 
   4  12   0       45.70       44.66      4.09 o 
   6  12   0        0.10        1.72      1.47 o 
   2  13   0     3356.23     3446.92     63.21 o 
   4  13   0      452.70      473.34      9.86 o 
   6  13   0      142.87      140.53      6.09 o 
   0  14   0      440.46      407.33     16.59 o 
   2  14   0       66.78       73.44      3.53 o 
   4  14   0      489.11      517.07     10.41 o 
   6  14   0        1.62       -0.77      1.93 o 
   2  15   0      106.35      110.54      4.27 o 
   4  15   0      157.33      179.45      5.62 o 
   0  16   0       39.44       37.74      5.01 o 
   2  16   0        2.31       -0.04      1.79 o 
   4  16   0        5.86       -0.08      1.52 o 
   2  17   0      127.33      124.39      6.09 o 
   4  17   0       83.15       85.51      6.16 o 
   0  18   0      100.15       95.91      6.93 o 
   2  18   0       36.78       34.79      3.12 o 
   1   1   1      155.90      173.25      2.88 o 
   2   1   1     2361.44     2404.64     36.21 o 
   3   1   1      920.91      917.19     18.15 o 
   4   1   1      137.38      104.42      7.32 o 
   5   1   1     1453.09     1395.31     18.64 o 
   6   1   1       37.63       40.51      2.24 o 
   7   1   1      501.44      518.33      9.17 o 
   8   1   1        6.91        7.03      2.68 o 
   0   2   1        9.79       13.91      0.89 o 
   1   2   1     2583.38     2611.47     45.27 o 
   2   2   1     5156.15     5126.74     92.81 o 
   3   2   1      899.02      888.83     15.27 o 
   4   2   1      113.94      110.91      4.63 o 
   5   2   1      642.34      630.81     10.06 o 
   6   2   1      254.91      252.78      5.52 o 
   7   2   1        1.01        5.16      2.24 o 
   8   2   1        0.00       -1.75      1.75 o 
   1   3   1      104.93      107.05      2.13 o 
   2   3   1     2930.01     2889.37     45.35 o 
   3   3   1     2662.35     2440.09     43.98 o 
   4   3   1     1502.98     1342.16     28.54 o 
   5   3   1     1835.20     1692.22     24.08 o 
   6   3   1        7.22       12.04      2.14 o 
   7   3   1       22.70       21.02      2.52 o 
   8   3   1       90.93       98.25      4.71 o 
   0   4   1       93.21      110.63      4.99 o 
   1   4   1      301.49      297.76      5.60 o 
   2   4   1       80.25       89.96      1.99 o 
   3   4   1     2895.47     2853.42     87.64 o 
   4   4   1      811.74      712.51     14.55 o 
   5   4   1       22.72       23.47      2.12 o 
   6   4   1      156.66      150.23      4.65 o 
   7   4   1       53.02       53.85      3.28 o 
   8   4   1       26.06       30.27      3.28 o 
   1   5   1       55.85       51.27      1.71 o 
   2   5   1      722.61      739.88     12.22 o 
   4   5   1      332.07      232.34      3.91 o 
   5   5   1      153.26      157.33      4.36 o 
   6   5   1       10.09       18.52      3.59 o 
   7   5   1        1.62       -1.09      2.28 o 
   8   5   1        2.46       -0.38      2.22 o 
   0   6   1      110.24      140.99      4.79 o 
   1   6   1       65.70       83.06      2.43 o 
   2   6   1     1515.76     1706.97     87.86 o 
   4   6   1      768.81      704.88     10.09 o 
   5   6   1      779.90      755.24      9.80 o 
   6   6   1        3.68        6.11      2.07 o 
   7   6   1       94.85      101.35      5.09 o 
   8   6   1        3.63        3.83      2.20 o 
   1   7   1      220.90      204.19      5.08 o 
   3   7   1      354.86      368.83      8.31 o 
   4   7   1      539.95      568.51      9.50 o 
   5   7   1        0.17        1.54      1.18 o 
   6   7   1      223.30      206.79      5.06 o 
   7   7   1        0.18       -1.86      2.25 o 
   8   7   1        0.29        0.40      2.00 o 
   0   8   1      297.41      299.30      9.16 o 
   2   8   1       45.63       50.53      2.35 o 
   3   8   1      979.49      932.65     16.10 o 
   4   8   1      251.30      248.30      5.21 o 
   5   8   1      615.35      579.17      9.25 o 
   6   8   1      102.38       90.41      3.79 o 
   7   8   1       89.80       90.43     11.94 o 
   8   8   1        0.70        0.39      3.47 o 
   1   9   1      599.70      554.60      7.06 o 
   2   9   1       25.60       18.34      1.13 o 
   3   9   1       87.50       69.61      2.93 o 
   4   9   1      158.70      145.34      3.91 o 
   5   9   1       14.98       20.51      1.80 o 
   6   9   1      144.24      146.32      4.73 o 
   7   9   1        3.50        3.96      2.96 o 
   0  10   1       15.82       23.17      1.38 o 
   1  10   1      421.83      368.00      5.20 o 
   2  10   1      400.48      387.45      5.53 o 
   3  10   1      155.49      166.35      3.48 o 
   4  10   1       16.00       25.21      6.29 o 
   5  10   1      293.33      286.75      5.71 o 
   6  10   1        1.55        1.10      1.96 o 
   7  10   1      117.27      100.88      3.45 o 
   1  11   1       38.30       34.38      1.84 o 
   2  11   1        0.37        1.11      1.05 o 
   3  11   1       14.29       13.99      1.49 o 
   4  11   1      217.62      233.62      5.10 o 
   5  11   1      110.16      114.46      3.51 o 
   6  11   1       40.50       32.41      2.27 o 
   7  11   1      655.63      593.40     14.44 o 
   0  12   1        0.36        0.92      1.75 o 
   1  12   1      455.17      450.55      6.35 o 
   2  12   1      440.75      462.02      6.62 o 
   3  12   1      489.49      473.29      7.37 o 
   4  12   1        3.06        3.59      1.60 o 
   5  12   1       61.77       59.44      2.65 o 
   6  12   1      245.91      242.23      6.18 o 
   1  13   1       37.94       37.17      1.82 o 
   2  13   1       56.17       55.79      2.22 o 
   3  13   1       11.44       11.56      1.61 o 
   4  13   1       98.70       99.82      2.85 o 
   5  13   1       30.64       21.16      1.83 o 
   6  13   1        0.02       -1.53      1.53 o 
   0  14   1       13.79       10.64      2.45 o 
   1  14   1      925.38      885.33     11.30 o 
   2  14   1      158.06      164.67      3.62 o 
   3  14   1      366.40      393.51      6.97 o 
   4  14   1        1.36        3.19      1.29 o 
   5  14   1        0.00        0.79      1.25 o 
   6  14   1        1.10        0.91      2.70 o 
   1  15   1        1.68        0.09      1.42 o 
   2  15   1       10.26        7.47      1.47 o 
   3  15   1        0.12       -1.42      1.42 o 
   4  15   1       86.78       97.67      2.95 o 
   5  15   1       23.35       23.72      1.78 o 
   0  16   1      157.02      142.16      6.27 o 
   1  16   1        0.19       -1.34      1.34 o 
   2  16   1        4.04        2.55      1.37 o 
   3  16   1        4.12        2.75      1.38 o 
   4  16   1        2.88        3.43      1.27 o 
   1  17   1        0.66       -0.77      1.35 o 
   2  17   1        0.02       -0.46      1.63 o 
   3  17   1       48.46       41.41      2.21 o 
   4  17   1       46.19       44.71      7.12 o 
   0  18   1        0.12        0.96      1.91 o 
   1  18   1        0.00       -0.54      1.62 o 
   2  18   1        7.92        9.63      1.61 o 
   0   0   2    18492.83    17948.92    481.98 o 
   1   0   2     1943.57     1978.06     37.98 o 
   2   0   2    24373.14    26014.24    922.32 o 
   3   0   2      111.82      166.14     14.18 o 
   4   0   2      705.61      675.17     56.82 o 
   5   0   2       35.95       33.49      2.53 o 
   6   0   2        3.19        4.95      2.16 o 
   7   0   2      122.69      140.19      6.73 o 
   8   0   2       22.52       21.20      4.21 o 
   1   1   2     9927.31     9761.67    150.77 o 
   3   1   2      297.22      351.03     14.68 o 
   4   1   2      414.61      342.84     21.61 o 
   5   1   2       82.73       86.59      2.83 o 
   6   1   2       23.61       20.94      1.99 o 
   7   1   2       24.48       19.18      2.47 o 
   8   1   2       86.95       91.22      8.19 o 
   0   2   2      403.01      370.88      9.38 o 
   1   2   2    23492.48    25789.38    440.08 o 
   2   2   2     2037.54     2034.66     32.00 o 
   3   2   2       19.75       30.86      1.95 o 
   4   2   2        2.01        6.57      1.47 o 
   5   2   2        3.96        4.50      1.39 o 
   6   2   2       10.70       16.06      1.97 o 
   7   2   2       60.94       64.30      3.47 o 
   8   2   2        1.80        1.48      3.10 o 
   1   3   2     8408.32     8811.95    143.14 o 
   2   3   2       38.93       39.67      2.87 o 
   3   3   2     1138.23     1206.90     21.25 o 
   4   3   2      511.27      536.82     12.80 o 
   5   3   2        9.70       14.04      2.70 o 
   6   3   2      112.61      113.06      4.13 o 
   7   3   2        5.72        7.64      2.35 o 
   8   3   2      133.82      137.35      4.77 o 
   0   4   2       28.41       30.63      2.00 o 
   1   4   2     1325.50     1317.61     22.14 o 
   2   4   2     3977.66     3872.88     60.78 o 
   3   4   2      113.88      106.10      6.40 o 
   4   4   2      189.92      197.60      6.06 o 
   5   4   2        0.20        2.94      1.62 o 
   6   4   2       32.82       43.97      2.96 o 
   7   4   2       45.04       51.08      3.46 o 
   8   4   2       40.74       44.25      5.11 o 
   1   5   2     4502.69     4350.46     73.13 o 
   2   5   2      143.43      141.65      3.43 o 
   3   5   2     7106.85     6980.44    238.34 o 
   4   5   2      144.13      125.54      2.76 o 
   5   5   2       35.56       32.61      2.15 o 
   6   5   2        1.06       -0.88      1.90 o 
   7   5   2        0.01       -1.57      2.19 o 
   8   5   2       14.90       14.52      2.82 o 
   0   6   2     2760.51     2825.14     93.80 o 
   1   6   2     2312.97     2254.48     38.44 o 
   2   6   2        2.24        8.75      1.91 o 
   3   6   2      626.77      521.20     11.21 o 
   4   6   2       83.59       78.70      3.88 o 
   5   6   2      248.42      250.93      4.14 o 
   6   6   2        1.97        2.11      1.96 o 
   7   6   2       52.28       55.90      3.91 o 
   8   6   2        0.70        1.36      2.20 o 
   1   7   2     1589.49     1647.85     33.20 o 
   3   7   2      754.25      778.27     13.84 o 
   4   7   2      139.04      149.97      3.83 o 
   5   7   2       56.24       76.72      3.64 o 
   6   7   2       55.12       57.11      2.70 o 
   7   7   2        2.57        4.35      2.72 o 
   8   7   2        7.49        2.88      2.13 o 
   0   8   2       13.05       42.93     14.02 o 
   2   8   2      394.63      344.74      8.08 o 
   3   8   2       63.78       49.44      2.21 o 
   4   8   2        5.04        5.83      1.31 o 
   5   8   2      310.65      317.26      5.88 o 
   6   8   2        1.22        2.31      1.75 o 
   7   8   2       15.34       14.07      3.12 o 
   8   8   2        5.88        1.54      3.08 o 
   1   9   2      759.41      654.53      8.19 o 
   2   9   2       36.88       40.65      1.53 o 
   3   9   2       77.37       80.66      2.37 o 
   4   9   2        0.45       -0.85      1.27 o 
   5   9   2       43.76       53.81      2.43 o 
   6   9   2       74.94       81.38      3.62 o 
   7   9   2       16.70       22.60      3.40 o 
   0  10   2      196.48      141.71      4.37 o 
   1  10   2       67.47       77.63      2.05 o 
   2  10   2        0.17        1.28      1.14 o 
   3  10   2       21.44       30.21      1.72 o 
   4  10   2       39.57       30.39      2.16 o 
   5  10   2        1.01        2.65      1.44 o 
   6  10   2        0.16        1.74      1.89 o 
   7  10   2       29.99       34.38      2.97 o 
   1  11   2        9.71       10.11      1.11 o 
   2  11   2       22.16       18.91      1.40 o 
   3  11   2       27.55       31.65      1.86 o 
   4  11   2        7.57       10.46      1.81 o 
   5  11   2        3.63        6.14      1.62 o 
   6  11   2        0.01       -0.92      1.33 o 
   7  11   2       13.50       11.73      2.49 o 
   0  12   2      543.22      493.63     13.36 o 
   1  12   2      148.93      124.14      2.81 o 
   2  12   2       66.17       79.89      2.48 o 
   3  12   2       93.70      106.14      4.11 o 
   4  12   2        6.28       10.21      1.36 o 
   5  12   2        0.08        0.69      1.43 o 
   6  12   2       27.68       26.79      2.25 o 
   1  13   2      409.42      379.27      5.73 o 
   2  13   2      268.31      272.67      4.78 o 
   3  13   2      412.03      427.41      7.39 o 
   4  13   2      351.52      353.75      6.18 o 
   5  13   2        1.67        2.01      1.46 o 
   6  13   2       39.07       31.43      2.19 o 
   0  14   2      140.68      145.75      6.25 o 
   1  14   2      639.49      638.02      8.67 o 
   2  14   2      198.10      218.92      4.21 o 
   3  14   2      166.24      180.88      4.34 o 
   4  14   2       11.53       17.05      1.59 o 
   5  14   2        1.09        0.72      1.37 o 
   6  14   2        0.27        0.58      1.73 o 
   1  15   2      262.77      253.71      5.24 o 
   2  15   2       87.58       80.87      2.63 o 
   3  15   2       60.64       58.46      2.70 o 
   4  15   2       51.81       46.56      2.40 o 
   5  15   2       63.77       60.07      2.41 o 
   0  16   2        3.23        1.63      2.30 o 
   1  16   2       89.88       92.07      3.17 o 
   2  16   2        8.56        4.63      1.47 o 
   3  16   2       89.21       91.47      3.13 o 
   4  16   2        0.68        1.88      1.19 o 
   1  17   2       21.72       20.92      1.88 o 
   2  17   2       71.96       63.38      3.03 o 
   3  17   2       27.89       21.26      1.74 o 
   4  17   2      143.10      149.52      8.86 o 
   0  18   2       60.24       63.54      5.78 o 
   1  18   2        1.02       -1.36      2.03 o 
   2  18   2       29.69       33.04      2.51 o 
   1   1   3     1241.09     1161.34     16.45 o 
   2   1   3     3163.36     2957.42     43.54 o 
   3   1   3     2327.71     2221.78     43.04 o 
   4   1   3       48.92       46.39      2.30 o 
   5   1   3      156.24      139.63      3.56 o 
   6   1   3       40.57       33.70      2.29 o 
   7   1   3        0.62        1.77      2.36 o 
   8   1   3       41.66       48.28     10.78 o 
   0   2   3      180.23      162.87      4.54 o 
   1   2   3     4574.89     4517.64     77.98 o 
   2   2   3      978.96      898.72     13.64 o 
   3   2   3      310.38      297.94      5.10 o 
   4   2   3       33.41       34.83      2.06 o 
   5   2   3      125.86      130.04      3.51 o 
   6   2   3      181.21      190.98      5.24 o 
   7   2   3       33.74       30.29      2.71 o 
   8   2   3       13.16       11.23      4.21 o 
   1   3   3      973.35      891.21     15.09 o 
   2   3   3      475.70      457.98      8.02 o 
   3   3   3       11.03        8.59      1.68 o 
   4   3   3     1769.34     1570.42     26.98 o 
   5   3   3        7.65       10.22      1.79 o 
   6   3   3        0.09        6.21      2.56 o 
   7   3   3      190.66      196.59      6.08 o 
   8   3   3       52.82       64.75      6.35 o 
   0   4   3      496.69      399.77     10.38 o 
   1   4   3      809.29      825.86     15.39 o 
   2   4   3        0.12        0.36      0.56 o 
   3   4   3     1203.65     1153.09     61.91 o 
   4   4   3      159.32      157.74      3.23 o 
   5   4   3       78.89       82.58      3.56 o 
   6   4   3      114.66      123.49      4.45 o 
   7   4   3      126.92      133.10      5.84 o 
   8   4   3       12.16       10.49      3.06 o 
   1   5   3      301.52      320.53      6.24 o 
   2   5   3       83.59       69.32      2.60 o 
   3   5   3      274.45      222.89     10.63 o 
   4   5   3        0.35        2.65      1.51 o 
   5   5   3       86.05       73.16      2.63 o 
   6   5   3       13.90       14.41      2.41 o 
   7   5   3       68.44       74.01      3.91 o 
   8   5   3        2.43        3.56      2.46 o 
   0   6   3     2843.42     3074.74     72.14 o 
   1   6   3      233.34      238.82      5.96 o 
   2   6   3     1038.49     1150.84     40.80 o 
   3   6   3        0.18        3.81      1.00 o 
   4   6   3      252.64      238.01      5.40 o 
   5   6   3       46.66       39.11      2.39 o 
   6   6   3        7.16        9.29      2.59 o 
   7   6   3       27.74       33.12      4.45 o 
   8   6   3       43.81       48.42      3.52 o 
   1   7   3     1003.52      984.10     23.03 o 
   3   7   3      794.77      718.82     12.92 o 
   4   7   3      485.94      459.56      9.04 o 
   5   7   3      384.11      362.85      6.56 o 
   6   7   3       58.69       59.71      3.43 o 
   7   7   3       17.05       13.06      3.01 o 
   8   7   3        2.48        1.85      3.47 o 
   0   8   3        1.20        7.62      3.47 o 
   2   8   3       28.51       23.98      1.44 o 
   3   8   3       24.33       15.46      1.69 o 
   4   8   3       25.90       25.88      2.03 o 
   5   8   3        0.94        2.24      1.32 o 
   6   8   3       16.59       10.35      1.88 o 
   7   8   3        0.74        3.60      2.59 o 
   1   9   3      133.42      143.46      3.24 o 
   2   9   3        1.57        4.83      0.98 o 
   3   9   3      536.17      500.37      7.86 o 
   4   9   3        0.14        0.53      1.31 o 
   5   9   3      403.73      398.17      7.04 o 
   6   9   3      170.76      168.30      5.12 o 
   7   9   3        0.00        0.36      4.04 o 
   0  10   3     1219.85     1095.88     23.10 o 
   1  10   3       84.09       94.38      2.31 o 
   2  10   3      666.20      666.36      8.61 o 
   3  10   3       89.41       88.70      2.64 o 
   4  10   3      125.13      143.51      4.09 o 
   5  10   3      162.97      178.75      5.08 o 
   6  10   3        4.30        1.59      1.91 o 
   7  10   3      160.25      138.95      3.88 o 
   1  11   3        3.40        3.43      1.04 o 
   2  11   3      129.42      129.06      2.94 o 
   3  11   3      969.47     1034.66     14.83 o 
   4  11   3       63.62       65.88      3.06 o 
   5  11   3      440.66      432.53      7.91 o 
   6  11   3       32.94       37.95      2.68 o 
   7  11   3        6.93        4.24      2.45 o 
   0  12   3      164.13      160.20      6.94 o 
   1  12   3      189.17      193.91      3.70 o 
   2  12   3        0.20        3.00      1.51 o 
   3  12   3      215.38      245.29      5.05 o 
   4  12   3       15.86       16.57      1.77 o 
   5  12   3      204.18      215.29      4.78 o 
   6  12   3      117.89      112.67      4.08 o 
   1  13   3       70.85       75.29      2.45 o 
   2  13   3       40.63       41.94      2.04 o 
   3  13   3       19.91       21.46      1.85 o 
   4  13   3      308.52      316.97      5.57 o 
   5  13   3        3.45        3.32      1.43 o 
   6  13   3        4.73        4.35      1.75 o 
   0  14   3     2012.42     1994.08     46.11 o 
   1  14   3      285.46      277.11      4.77 o 
   2  14   3      745.60      766.12     10.11 o 
   3  14   3       38.40       43.10      2.26 o 
   4  14   3       65.51       66.41      3.13 o 
   5  14   3        1.14       -0.03      1.32 o 
   1  15   3       24.90       33.00      2.18 o 
   2  15   3       10.80        9.18      1.60 o 
   3  15   3       47.93       57.93      3.13 o 
   4  15   3       27.10       27.79      1.81 o 
   5  15   3       70.85       70.80      2.69 o 
   0  16   3      204.91      168.06      6.80 o 
   1  16   3       31.52       34.70      2.36 o 
   2  16   3      299.97      291.29      5.58 o 
   3  16   3       41.81       41.39      2.79 o 
   4  16   3        3.09        3.69      1.19 o 
   1  17   3       13.52       21.51      2.65 o 
   2  17   3       12.01       18.09      2.45 o 
   3  17   3       22.03       23.32      3.18 o 
   0  18   3      296.05      267.96     11.95 o 
   1  18   3       17.93       15.79      2.45 o 
   2  18   3       34.69       31.55      3.18 o 
   0   0   4     5201.84     4893.62    133.06 o 
   1   0   4    24869.48    24731.69    630.28 o 
   2   0   4     3605.47     3504.54     71.36 o 
   3   0   4      774.49      772.50     18.83 o 
   4   0   4     5030.10     4952.81    117.75 o 
   5   0   4        1.90        1.50      1.87 o 
   6   0   4        0.01        0.13      2.50 o 
   7   0   4      417.56      459.32     16.88 o 
   8   0   4       13.37       10.78      5.39 o 
   1   1   4      799.06      762.35     13.72 o 
   2   1   4    15332.86    15087.97    220.41 o 
   3   1   4      337.89      335.01      6.85 o 
   4   1   4       57.05       55.70      2.89 o 
   5   1   4        1.25        4.95      1.32 o 
   6   1   4       65.64       81.23      3.26 o 
   7   1   4        8.08        9.06      2.74 o 
   8   1   4       42.28       35.06      5.78 o 
   0   2   4      113.49      138.94     12.29 o 
   1   2   4       28.97      102.43      5.43 o 
   2   2   4       17.12       29.98      1.08 o 
   4   2   4      265.43      251.05      6.78 o 
   5   2   4      349.83      343.52      5.90 o 
   6   2   4        0.72        3.75      1.98 o 
   7   2   4       82.21       94.63      5.11 o 
   8   2   4       83.81       74.04      9.05 o 
   1   3   4     2527.67     2593.49     42.79 o 
   2   3   4        5.53        3.74      0.61 o 
   3   3   4        1.57        5.61      2.77 o 
   4   3   4      142.47      123.75      4.61 o 
   5   3   4      144.64      158.42      4.03 o 
   6   3   4      440.26      460.96      9.10 o 
   7   3   4      323.13      350.46      8.45 o 
   8   3   4       32.13       25.39     10.01 o 
   0   4   4     8009.08     7393.84    170.48 o 
   1   4   4     2599.00     2482.43     41.12 o 
   2   4   4      173.45      170.85      3.49 o 
   3   4   4      188.61      199.68      7.55 o 
   4   4   4        4.54       10.24      0.99 o 
   5   4   4       23.33       25.68      2.19 o 
   6   4   4        8.43       10.08      2.40 o 
   7   4   4      156.03      165.98      6.03 o 
   8   4   4       15.81       15.47      4.81 o 
   1   5   4     1341.61     1296.88     22.16 o 
   2   5   4      139.77      120.23      8.48 o 
   3   5   4        0.24        0.50      1.63 o 
   4   5   4       38.95       35.28      1.71 o 
   5   5   4        3.60        4.07      1.19 o 
   6   5   4        1.74        2.86      2.20 o 
   7   5   4        4.88        6.67      2.64 o 
   8   5   4       39.56       28.93      6.35 o 
   0   6   4      510.71      700.69     55.20 o 
   1   6   4        7.78       23.43      1.67 o 
   2   6   4      327.88      329.79     13.50 o 
   3   6   4       31.00       53.68      4.70 o 
   4   6   4        1.07        0.44      1.11 o 
   5   6   4      243.87      242.02      7.24 o 
   6   6   4        8.49        6.53      2.52 o 
   7   6   4       36.52       49.20      4.18 o 
   8   6   4       18.94       15.59      3.58 o 
   1   7   4       29.29       23.91      2.45 o 
   2   7   4        6.14        7.73      3.80 o 
   3   7   4      405.58      371.62      8.44 o 
   4   7   4       15.95       19.67      1.82 o 
   5   7   4        1.51        2.65      1.50 o 
   6   7   4       19.22       20.56      2.06 o 
   7   7   4       42.62       42.93      5.31 o 
   8   7   4        1.76       -1.93      2.70 o 
   1   8   4      764.78      757.13     27.94 o 
   2   8   4       41.48       31.66      1.98 o 
   3   8   4        7.26        9.26      2.19 o 
   4   8   4        6.76        3.70      1.51 o 
   5   8   4       32.90       31.44      2.20 o 
   6   8   4       56.54       61.91      3.17 o 
   7   8   4      136.17      129.16      9.24 o 
   1   9   4       95.01       89.41      2.28 o 
   2   9   4       12.01       17.51      2.01 o 
   3   9   4        5.35        5.00      1.19 o 
   4   9   4      339.60      360.18      7.87 o 
   5   9   4        8.33       18.84      1.89 o 
   6   9   4      214.10      229.64      6.04 o 
   7   9   4       37.46       39.93      4.08 o 
   0  10   4      479.28      551.67     15.39 o 
   1  10   4        3.11        2.81      1.02 o 
   2  10   4       57.55       63.17      2.23 o 
   3  10   4        4.12        6.44      1.30 o 
   4  10   4      216.13      253.34      5.69 o 
   5  10   4      267.71      275.92      5.56 o 
   6  10   4        2.97        2.74      1.73 o 
   7  10   4       25.86       19.40      3.10 o 
   1  11   4        3.15        4.40      1.07 o 
   2  11   4      189.49      193.39      3.74 o 
   3  11   4        5.55       11.08      1.97 o 
   4  11   4       75.88       74.39      3.70 o 
   5  11   4       45.22       64.96      8.71 o 
   6  11   4        9.35        7.90      2.06 o 
   7  11   4        0.41        4.24      3.08 o 
   0  12   4       49.56       50.35      3.78 o 
   1  12   4       74.05       71.01      2.35 o 
   2  12   4      180.73      172.67      3.60 o 
   3  12   4       94.73       91.32      3.13 o 
   4  12   4       80.30       83.34      3.37 o 
   5  12   4        0.00        4.80      1.52 o 
   6  12   4        3.33        2.05      1.63 o 
   1  13   4      169.40      165.71      3.52 o 
   2  13   4      688.68      746.55     10.60 o 
   3  13   4      186.47      221.69      6.09 o 
   4  13   4        3.18        4.95      1.56 o 
   5  13   4      125.88      144.08      3.96 o 
   6  13   4       16.54       15.46      1.90 o 
   0  14   4     3086.11     3072.97     69.47 o 
   1  14   4        8.56       17.86      1.57 o 
   2  14   4      169.52      183.96      4.14 o 
   3  14   4        5.83        2.03      1.48 o 
   4  14   4       49.18       50.82      2.35 o 
   5  14   4       13.34       15.49      1.61 o 
   1  15   4        1.64        1.20      1.67 o 
   2  15   4      392.47      397.88      6.53 o 
   3  15   4       54.42       58.43      2.75 o 
   4  15   4        0.88        0.73      1.14 o 
   5  15   4       45.75       50.50      3.22 o 
   0  16   4      256.61      241.28     12.33 o 
   1  16   4       55.67       53.08      3.54 o 
   2  16   4        1.56        2.25      1.71 o 
   3  16   4        0.66        0.21      1.48 o 
   4  16   4        1.68        1.15      1.15 o 
   1  17   4        0.14        2.30      1.72 o 
   2  17   4        6.80        9.69      2.12 o 
   3  17   4       15.70       13.68      1.95 o 
   0  18   4       17.41       17.33      3.85 o 
   1  18   4       11.88       12.17      2.30 o 
   2  18   4       12.40       15.27      2.49 o 
   1   1   5      166.17      197.09      3.38 o 
   2   1   5     4904.41     4525.31     63.28 o 
   3   1   5       18.45       29.07      3.85 o 
   4   1   5     5118.80     5072.30     80.33 o 
   5   1   5       40.92       48.77      2.33 o 
   6   1   5      335.72      344.65      9.24 o 
   7   1   5        7.47        7.86      4.60 o 
   8   1   5        4.91        5.34      3.78 o 
   0   2   5     2372.73     2112.46     44.75 o 
   1   2   5     1935.47     1657.14     23.58 o 
   2   2   5     2663.54     2529.95     37.79 o 
   3   2   5     1779.92     1595.72     79.18 o 
   4   2   5       39.50       30.74      1.53 o 
   5   2   5       82.31       76.12      3.10 o 
   6   2   5      530.09      556.46     12.31 o 
   7   2   5       42.92       36.21      4.22 o 
   8   2   5       64.36       62.31      9.05 o 
   1   3   5       16.52       29.80      1.25 o 
   2   3   5      203.23      212.12      4.03 o 
   3   3   5      243.17      261.79     13.49 o 
   4   3   5        0.10        0.87      1.31 o 
   5   3   5      113.37      130.43      4.28 o 
   6   3   5       89.96      100.55      4.32 o 
   7   3   5      203.98      224.42      7.10 o 
   8   3   5       27.32       22.39      4.63 o 
   0   4   5        4.83        9.04      1.42 o 
   1   4   5       55.95       49.03      1.88 o 
   2   4   5        8.88       12.56      1.29 o 
   3   4   5      264.24      234.05     13.24 o 
   4   4   5        1.38        2.03      0.88 o 
   5   4   5      142.98      127.07      3.99 o 
   6   4   5        0.98       -0.21      2.13 o 
   7   4   5       30.12       28.37      3.24 o 
   8   4   5       21.98       11.87      3.78 o 
   1   5   5       50.91       51.55      2.00 o 
   3   5   5       75.91       59.34      2.21 o 
   4   5   5      208.11      185.68      3.85 o 
   5   5   5       22.50       17.58      1.51 o 
   6   5   5        0.02        0.52      2.38 o 
   7   5   5       47.87       50.00      4.05 o 
   8   5   5        0.01       -1.54      5.39 o 
   0   6   5     4938.28     4745.92    110.57 o 
   1   6   5     1932.54     1774.71     42.59 o 
   3   6   5      243.80      229.78      4.71 o 
   4   6   5        0.42        3.40      1.22 o 
   5   6   5        1.54        0.23      1.35 o 
   6   6   5       34.89       28.59      2.66 o 
   7   6   5        0.02        0.48      2.75 o 
   8   6   5       11.65       16.56      5.78 o 
   1   7   5      520.05      408.15     22.40 o 
   2   7   5     2215.86     2109.35     33.32 o 
   3   7   5       83.04      108.45      2.63 o 
   4   7   5       67.59       77.01      3.16 o 
   5   7   5        2.83        2.13      1.55 o 
   6   7   5       18.62       18.36      2.24 o 
   7   7   5        7.13        5.64      2.82 o 
   0   8   5      658.91      685.18     20.67 o 
   1   8   5      184.56      169.91      4.22 o 
   2   8   5       43.27       50.03      1.95 o 
   3   8   5       57.59       53.42      2.10 o 
   4   8   5       63.33       58.18      2.92 o 
   5   8   5       32.41       32.37      2.32 o 
   6   8   5        6.08        6.62      1.87 o 
   7   8   5        8.39        6.35      2.69 o 
   1   9   5        4.23        6.05      1.12 o 
   2   9   5        4.04        6.94      1.81 o 
   3   9   5       14.91       14.18      1.45 o 
   4   9   5      239.00      257.76      6.59 o 
   5   9   5        2.52        1.90      1.69 o 
   6   9   5       25.84       30.40      2.60 o 
   7   9   5        5.09        4.62      2.72 o 
   0  10   5      435.28      425.08     10.41 o 
   1  10   5      142.63      146.94      3.54 o 
   2  10   5      177.41      183.80      4.05 o 
   3  10   5      132.64      155.45      4.05 o 
   4  10   5      248.67      285.66      6.95 o 
   5  10   5      308.50      311.69      6.42 o 
   6  10   5      177.45      172.10      5.09 o 
   7  10   5       87.23       72.88      3.24 o 
   1  11   5      190.94      213.58      3.90 o 
   2  11   5      163.81      165.73      3.96 o 
   3  11   5      817.20      806.05     12.09 o 
   4  11   5      594.35      601.19     13.26 o 
   5  11   5      817.31      836.14     12.70 o 
   6  11   5       37.49       29.80      2.38 o 
   0  12   5      286.98      280.66      9.26 o 
   1  12   5       72.17       76.63      2.51 o 
   2  12   5      339.97      353.03      6.00 o 
   3  12   5        9.76       10.42      1.63 o 
   4  12   5        0.29        0.17      1.58 o 
   5  12   5      194.72      205.20      4.94 o 
   6  12   5      176.66      164.56      4.62 o 
   1  13   5        1.08        0.01      1.28 o 
   2  13   5       12.40       10.12      1.67 o 
   3  13   5       63.40       61.88      2.92 o 
   4  13   5       90.53       92.72      3.34 o 
   5  13   5        0.55        0.43      1.31 o 
   6  13   5        9.32        6.04      1.84 o 
   0  14   5     1793.72     1866.48     43.74 o 
   1  14   5      200.14      185.34      4.10 o 
   2  14   5      773.91      805.46     11.34 o 
   3  14   5       38.72       36.13      2.42 o 
   4  14   5       83.78       82.82      3.04 o 
   5  14   5       51.04       49.88      2.29 o 
   1  15   5      115.25      124.63      4.89 o 
   2  15   5       17.19       21.27      2.11 o 
   3  15   5       31.62       27.32      2.06 o 
   4  15   5        8.86        9.87      1.30 o 
   5  15   5       39.05       33.47      1.83 o 
   0  16   5        8.27        0.77      3.85 o 
   1  16   5       40.48       38.90      2.78 o 
   2  16   5        2.15        0.67      1.59 o 
   3  16   5        0.09       -1.11      1.33 o 
   4  16   5        3.99        3.95      1.50 o 
   1  17   5       27.29       21.71      2.11 o 
   2  17   5        0.45       -1.75      1.75 o 
   3  17   5       41.90       45.90      2.74 o 
   0  18   5      110.81      110.56      6.93 o 
   1  18   5       80.44       70.87      5.78 o 
   2  18   5       97.55       77.81      5.39 o 
   0   0   6       88.66      120.84      4.88 o 
   1   0   6      308.79      276.19      6.35 o 
   2   0   6       72.53       69.09      3.20 o 
   3   0   6     4188.79     4361.41    149.40 o 
   4   0   6      154.63      174.78      8.05 o 
   5   0   6       48.88       50.33      5.09 o 
   6   0   6      138.66      150.63     13.48 o 
   7   0   6       98.41      107.85     12.33 o 
   8   0   6        3.04       -1.54      4.62 o 
   1   1   6      693.96      682.89     10.30 o 
   2   1   6      399.32      393.68      7.12 o 
   3   1   6     1397.62     1387.89     78.78 o 
   4   1   6      158.54      190.30     12.05 o 
   5   1   6       32.89       35.53      3.54 o 
   6   1   6       21.20       23.52      3.64 o 
   7   1   6       68.09       71.80     11.55 o 
   8   1   6        1.35        2.31      3.54 o 
   0   2   6     2291.96     2313.57     48.48 o 
   1   2   6       50.03       57.68      1.51 o 
   2   2   6      703.80      775.94     13.31 o 
   3   2   6     3323.52     3403.55    117.26 o 
   4   2   6       24.11       31.99      1.52 o 
   5   2   6      137.90      130.38      4.65 o 
   6   2   6       18.69       23.20      3.68 o 
   7   2   6      281.52      302.79     13.36 o 
   8   2   6        6.65        8.06      3.78 o 
   1   3   6       16.21       14.62      1.07 o 
   2   3   6      304.65      273.01      8.92 o 
   3   3   6     1005.36     1038.67     37.94 o 
   4   3   6      394.26      385.04      8.71 o 
   5   3   6      198.18      194.44      7.11 o 
   6   3   6      121.37      131.23      5.53 o 
   7   3   6      240.69      278.20     16.96 o 
   8   3   6        8.41        8.32      3.51 o 
   0   4   6      897.28      909.18     26.89 o 
   1   4   6        0.22        6.26      0.89 o 
   3   4   6       16.40       17.70      2.89 o 
   4   4   6       10.39       20.98      2.41 o 
   5   4   6       76.47       95.44      5.65 o 
   6   4   6      243.08      233.18      7.32 o 
   7   4   6       56.57       49.57      5.50 o 
   8   4   6        5.58        4.62      5.39 o 
   1   5   6      571.21      441.29     10.90 o 
   3   5   6      206.62      186.59      4.09 o 
   4   5   6       15.70       18.06      1.89 o 
   5   5   6      146.34      144.22      6.23 o 
   6   5   6      100.84      117.38      5.91 o 
   7   5   6        4.78        5.17      2.72 o 
   8   5   6      192.81      200.39     13.87 o 
   0   6   6      442.83      424.42     14.28 o 
   1   6   6     1190.14     1051.11     34.80 o 
   2   6   6       16.32       39.94      5.78 o 
   3   6   6      138.20      155.33      4.57 o 
   4   6   6        7.40        7.95      1.48 o 
   5   6   6        5.65        7.93      1.83 o 
   6   6   6       77.64       74.73      5.23 o 
   7   6   6       72.34       72.49      5.01 o 
   8   6   6        0.12        8.47      5.01 o 
   1   7   6      414.59      380.11      7.45 o 
   2   7   6       26.80       33.32      1.95 o 
   3   7   6      140.60      137.48      4.21 o 
   4   7   6       23.47       33.09      2.35 o 
   5   7   6       71.51       84.35      3.84 o 
   6   7   6       45.53       46.03      5.39 o 
   7   7   6       13.57       16.74      2.87 o 
   0   8   6     1905.39     2013.35     38.82 o 
   1   8   6       65.33       67.72      2.26 o 
   2   8   6      535.15      625.91      9.37 o 
   3   8   6      273.69      262.62      8.68 o 
   4   8   6       81.76       93.52      3.68 o 
   5   8   6       19.66       20.53      2.02 o 
   6   8   6       49.51       54.88      3.14 o 
   7   8   6        9.97        8.78      2.78 o 
   1   9   6      293.64      279.22      5.03 o 
   2   9   6       37.50       36.28      3.87 o 
   3   9   6      804.08      864.02     23.65 o 
   4   9   6      690.40      766.12     16.37 o 
   5   9   6       52.56       67.96      3.06 o 
   6   9   6      189.20      195.23      5.16 o 
   7   9   6        9.38       10.05      4.24 o 
   0  10   6      132.90      157.62      4.05 o 
   1  10   6      112.22      117.10      3.36 o 
   2  10   6      219.84      241.93      4.86 o 
   3  10   6      178.57      207.88      7.95 o 
   4  10   6       19.60       26.70      2.16 o 
   5  10   6       18.18       28.56      3.28 o 
   6  10   6       17.41       24.07      2.37 o 
   7  10   6        1.74        4.62      3.08 o 
   1  11   6      191.05      178.95      4.24 o 
   2  11   6        0.25        1.58      1.34 o 
   3  11   6       10.88       13.52      2.14 o 
   4  11   6        1.02        7.50      1.93 o 
   5  11   6        6.86        7.20      1.63 o 
   6  11   6       14.87       13.60      2.33 o 
   0  12   6       17.27       14.99      3.08 o 
   1  12   6       52.10       60.07      2.56 o 
   2  12   6       40.53       49.32      2.63 o 
   3  12   6       82.76       86.97      3.45 o 
   4  12   6       84.71      101.71      3.57 o 
   5  12   6        9.43       10.79      1.85 o 
   6  12   6        8.19        9.43      1.83 o 
   1  13   6      146.91      148.80      4.20 o 
   2  13   6       37.85       46.17      2.57 o 
   3  13   6       50.93       49.63      2.76 o 
   4  13   6       40.53       53.14      2.61 o 
   5  13   6      203.69      202.34      4.64 o 
   6  13   6        0.02        0.18      1.48 o 
   0  14   6      144.04      176.44     10.79 o 
   1  14   6      188.85      171.06      4.39 o 
   2  14   6      118.75      141.24      4.07 o 
   3  14   6       74.86       86.15      3.43 o 
   4  14   6       33.19       37.81      2.19 o 
   5  14   6       10.15       10.37      1.85 o 
   1  15   6      370.32      360.18      8.34 o 
   2  15   6       22.59       31.43      2.33 o 
   3  15   6      187.23      197.58      4.70 o 
   4  15   6       15.27       14.37      1.48 o 
   0  16   6       47.45       38.89      5.39 o 
   1  16   6      333.59      290.64      7.06 o 
   2  16   6       39.52       47.31      2.55 o 
   3  16   6        0.03       -0.95      1.21 o 
   4  16   6        0.56       -0.23      1.05 o 
   1  17   6       22.01       14.41      2.20 o 
   2  17   6        2.83        0.85      1.67 o 
   3  17   6        0.22       -1.03      1.33 o 
   0  18   6        1.12        4.24      2.70 o 
   1  18   6        1.32        2.31      2.70 o 
   1   1   7      112.68       94.70      2.25 o 
   2   1   7     1549.17     1383.37     37.69 o 
   3   1   7       87.56       65.87      5.78 o 
   4   1   7     1429.47     1418.65     28.43 o 
   5   1   7        8.04        6.71      2.83 o 
   6   1   7       86.66      104.56      8.58 o 
   7   1   7       14.74       16.75      5.17 o 
   8   1   7        2.54        6.74      3.54 o 
   0   2   7     1468.99     1304.95     29.03 o 
   1   2   7        7.24       11.39      0.97 o 
   2   2   7     1194.17     1062.69     34.79 o 
   3   2   7       18.75       21.87      2.41 o 
   4   2   7        0.26        0.79      1.09 o 
   5   2   7       44.75       46.67      5.52 o 
   6   2   7      408.68      450.78     13.11 o 
   7   2   7        7.84       15.05      5.20 o 
   8   2   7       50.90       39.49      4.76 o 
   1   3   7      272.94      223.99      4.47 o 
   3   3   7      935.37      951.68     18.00 o 
   4   3   7      282.29      266.15      5.34 o 
   5   3   7      254.23      248.20      6.57 o 
   6   3   7        6.57        7.48      2.53 o 
   7   3   7        0.63       -1.70      4.60 o 
   8   3   7       81.72       47.12      6.55 o 
   0   4   7      101.30       83.39      3.52 o 
   1   4   7        0.28        0.72      1.11 o 
   3   4   7        9.76       11.26      1.93 o 
   4   4   7       54.55       54.40      2.34 o 
   5   4   7      938.15      947.00     24.48 o 
   6   4   7       41.48       50.48      3.95 o 
   7   4   7      183.60      172.57     18.69 o 
   8   4   7        0.74        4.24      5.01 o 
   1   5   7      150.10      150.59      6.03 o 
   2   5   7        5.91        5.46      4.08 o 
   3   5   7        0.02        0.46      1.00 o 
   4   5   7        9.08        7.36      1.44 o 
   5   5   7      278.45      288.06      8.37 o 
   6   5   7        7.80        8.22      2.14 o 
   7   5   7        0.79       -1.30      3.26 o 
   8   5   7        0.80       -1.16      4.24 o 
   1   6   7     4331.44     4487.96     98.62 o 
   2   6   7      353.77      343.25      6.94 o 
   3   6   7       55.88       53.78      2.12 o 
   4   6   7      108.40      109.41      3.40 o 
   5   6   7      170.21      206.13      5.95 o 
   6   6   7        0.36        1.77      1.97 o 
   7   6   7      195.76      187.93     30.06 o 
   1   7   7      430.00      499.24      8.96 o 
   2   7   7      220.31      214.47      4.61 o 
   3   7   7      774.23      764.59     14.21 o 
   4   7   7        0.15        0.36      1.43 o 
   5   7   7       18.33       19.56      1.92 o 
   6   7   7        8.03        7.72      2.08 o 
   7   7   7        0.50       -2.07      3.26 o 
   0   8   7      603.30      712.47     27.14 o 
   1   8   7       72.45       95.37      3.04 o 
   2   8   7        9.77       12.78      1.57 o 
   3   8   7        9.84        9.37      2.11 o 
   4   8   7       46.22       47.90      2.53 o 
   5   8   7      322.03      349.85      7.58 o 
   6   8   7       12.28       10.47      2.59 o 
   7   8   7       32.87       21.84      3.56 o 
   1   9   7        3.95        6.35      1.53 o 
   2   9   7       96.22      109.42      3.41 o 
   3   9   7       54.96       67.74      3.34 o 
   4   9   7      265.24      276.79      6.63 o 
   5   9   7      138.31      145.18      4.32 o 
   6   9   7       27.37       28.64      2.27 o 
   7   9   7       21.31       21.18      4.24 o 
   0  10   7       49.01       48.95      2.73 o 
   1  10   7       33.34       36.26      2.37 o 
   2  10   7       39.40       47.38      2.60 o 
   3  10   7      395.69      402.47      8.67 o 
   4  10   7       52.29       58.32      4.17 o 
   5  10   7        6.62        3.46      1.53 o 
   6  10   7      169.29      169.13      6.06 o 
   1  11   7        4.82        3.21      1.78 o 
   2  11   7       85.85       71.05      3.14 o 
   3  11   7       33.17       34.95      2.72 o 
   4  11   7      619.61      671.62     14.39 o 
   5  11   7        2.60        2.32      1.63 o 
   6  11   7       90.65       87.25      4.05 o 
   0  12   7       47.14       49.68      6.16 o 
   1  12   7      272.26      293.40      5.91 o 
   2  12   7       18.30       15.82      1.94 o 
   3  12   7       25.68       24.23      2.15 o 
   4  12   7       24.75       24.14      1.92 o 
   5  12   7      180.32      190.44      4.58 o 
   6  12   7      142.96      121.83      4.76 o 
   1  13   7       52.50       48.47      2.62 o 
   2  13   7        0.99        2.61      1.63 o 
   3  13   7       25.17       23.42      2.27 o 
   4  13   7       83.66       86.08      3.22 o 
   5  13   7        2.86        2.00      1.21 o 
   0  14   7      485.47      445.21     19.29 o 
   1  14   7       29.00       38.22      3.04 o 
   2  14   7      355.60      383.37      7.63 o 
   3  14   7       85.30       90.52      3.41 o 
   4  14   7       55.71       55.31      2.48 o 
   5  14   7        9.67        7.57      1.17 o 
   1  15   7       42.41       41.30      2.83 o 
   2  15   7        0.06        1.70      1.57 o 
   3  15   7      138.59      160.03      4.12 o 
   4  15   7        0.56        0.68      1.08 o 
   0  16   7       11.23       13.09      3.85 o 
   1  16   7       59.83       66.66      3.61 o 
   2  16   7       54.07       51.15      3.15 o 
   3  16   7       10.10        9.49      1.39 o 
   1  17   7        9.37        6.35      2.18 o 
   2  17   7       20.07       13.65      3.31 o 
   0   0   8       71.58       74.68      4.05 o 
   1   0   8     6224.78     6077.27    232.81 o 
   3   0   8     1508.35     1461.33     39.57 o 
   4   0   8      604.84      597.06     13.79 o 
   6   0   8       10.14       18.87      7.32 o 
   7   0   8      151.72      160.65     14.64 o 
   8   0   8       66.07       51.22      7.32 o 
   1   1   8      432.12      358.71      9.17 o 
   2   1   8     2445.48     2181.96     98.36 o 
   3   1   8       17.72       26.40      1.95 o 
   4   1   8      198.36      175.54      3.89 o 
   6   1   8        0.61        3.85      4.63 o 
   7   1   8        6.84        9.70      4.21 o 
   8   1   8        0.17       -0.15      3.85 o 
   0   2   8     6276.86     5697.78    151.24 o 
   1   2   8      185.19      160.33      5.12 o 
   2   2   8     1716.36     1431.17     66.08 o 
   3   2   8      192.03      209.24      5.20 o 
   4   2   8        7.40        6.11      1.12 o 
   5   2   8      539.99      563.81     20.07 o 
   6   2   8       12.28       18.13      5.46 o 
   7   2   8       91.68       87.50      7.35 o 
   8   2   8        9.32       15.05      5.20 o 
   1   3   8      239.18      205.98     11.80 o 
   2   3   8        8.68       15.41      1.63 o 
   3   3   8     1185.10     1227.06     37.43 o 
   4   3   8      167.15      160.42      3.59 o 
   5   3   8     1548.50     1511.38     58.91 o 
   6   3   8        1.00       -4.08      4.71 o 
   7   3   8       10.67        8.20      4.76 o 
   8   3   8        7.06        5.01      4.62 o 
   0   4   8     6701.70     6027.65    212.67 o 
   1   4   8      298.83      238.92      8.70 o 
   2   4   8      766.02      784.28     19.14 o 
   3   4   8      136.30      156.95      5.11 o 
   4   4   8        0.05        1.70      1.15 o 
   5   4   8      345.68      337.91     14.08 o 
   6   4   8        6.65        2.23      2.92 o 
   7   4   8       78.80       67.78      9.24 o 
   8   4   8       40.72       28.88      5.78 o 
   1   5   8       32.09       25.67      1.72 o 
   2   5   8        2.46        7.46      1.61 o 
   3   5   8        0.80        2.94      2.09 o 
   4   5   8      104.20      101.88      3.65 o 
   5   5   8       81.45       84.89      5.35 o 
   6   5   8      530.36      547.58     18.82 o 
   7   5   8       28.54       26.57      7.32 o 
   0   6   8      119.93      141.82      5.27 o 
   1   6   8       23.70       58.61     10.84 o 
   2   6   8      209.67      226.82      8.65 o 
   3   6   8        6.31        9.16      1.40 o 
   4   6   8        5.07        4.78      1.45 o 
   5   6   8      196.53      201.33      6.06 o 
   6   6   8       11.92       13.04      2.22 o 
   7   6   8        7.43        6.45      2.97 o 
   1   7   8      135.06      128.83      3.52 o 
   2   7   8      119.53      149.94     10.68 o 
   3   7   8       32.36       62.65      8.84 o 
   4   7   8       76.95       77.14      3.00 o 
   5   7   8       84.80       86.22      3.93 o 
   6   7   8        8.61       10.06      2.10 o 
   7   7   8        0.16        0.60      3.08 o 
   0   8   8     1134.77     1253.09     21.27 o 
   1   8   8       79.37       77.66      3.13 o 
   2   8   8      733.80      794.37     17.36 o 
   3   8   8        4.90        7.68      1.72 o 
   4   8   8      361.30      403.74     10.95 o 
   5   8   8        4.29        6.48      1.79 o 
   6   8   8        3.75        0.39      2.10 o 
   7   8   8       17.07       16.22      5.78 o 
   1   9   8        2.31        5.39      1.49 o 
   2   9   8      271.56      295.05     12.85 o 
   3   9   8      631.93      676.39     25.97 o 
   4   9   8       38.08       44.71      2.72 o 
   5   9   8      165.49      168.19      4.60 o 
   6   9   8       57.66       59.58      3.28 o 
   0  10   8        2.69        3.34      1.67 o 
   1  10   8      237.23      245.23      5.59 o 
   2  10   8       13.91       20.31      2.11 o 
   3  10   8      194.49      229.70     11.40 o 
   4  10   8       23.55       21.30      2.25 o 
   5  10   8       12.78       14.13      1.98 o 
   6  10   8        2.79        1.39      1.90 o 
   1  11   8      140.49      129.91      4.15 o 
   2  11   8       14.63       19.98      2.15 o 
   3  11   8        0.00       -0.03      1.58 o 
   4  11   8        0.42        3.37      2.17 o 
   5  11   8        1.67        3.79      1.61 o 
   6  11   8        0.34        3.13      1.69 o 
   0  12   8        4.66        8.47      4.24 o 
   1  12   8      149.53      146.41      4.22 o 
   2  12   8       26.45       29.52      2.34 o 
   3  12   8       27.93       20.54      2.14 o 
   4  12   8        1.48        4.08      1.50 o 
   5  12   8        1.36        2.15      1.29 o 
   6  12   8        4.98        3.89      1.48 o 
   1  13   8        0.05       -0.77      1.66 o 
   2  13   8       26.78       18.85      2.18 o 
   3  13   8        0.10       -0.93      1.51 o 
   4  13   8       56.97       66.70      2.83 o 
   5  13   8       63.66       58.57      4.24 o 
   0  14   8      691.21      663.76     25.87 o 
   1  14   8      231.55      223.96      6.40 o 
   2  14   8        3.59        6.97      1.79 o 
   3  14   8        0.00       -0.44      1.45 o 
   4  14   8      122.50      129.17      3.65 o 
   5  14   8        1.87        4.32      1.75 o 
   1  15   8        0.56       -0.41      2.11 o 
   2  15   8      674.70      688.43     11.55 o 
   3  15   8       55.53       60.91      2.59 o 
   4  15   8       98.14       99.37      3.47 o 
   0  16   8        7.24        7.70      3.47 o 
   1  16   8       10.77        7.61      1.71 o 
   2  16   8       57.71       54.34      3.53 o 
   3  16   8       37.58       32.87      2.29 o 
   1  17   8       23.17       19.64      3.47 o 
   2  17   8       12.90       19.64      3.08 o 
   1   1   9      100.42       97.82      5.99 o 
   2   1   9      214.17      186.99      4.34 o 
   3   1   9      229.05      217.30      4.90 o 
   4   1   9      117.58      125.39      3.33 o 
   5   1   9      338.25      305.37     12.72 o 
   6   1   9      123.00      136.65     10.07 o 
   7   1   9        0.39       -1.62      3.94 o 
   8   1   9       89.25       95.91      8.86 o 
   0   2   9       15.45       42.74      7.32 o 
   1   2   9      275.31      218.49     10.62 o 
   2   2   9       27.32       26.55      2.06 o 
   3   2   9      123.75      142.37      3.44 o 
   4   2   9      313.02      334.82      6.41 o 
   5   2   9       38.44       45.05      4.62 o 
   6   2   9       89.64       84.73      7.84 o 
   7   2   9       47.82       42.29      5.97 o 
   8   2   9       20.23       31.57      5.78 o 
   1   3   9       66.80       70.45      4.39 o 
   2   3   9       42.29       58.18      2.67 o 
   3   3   9      134.77      139.83      4.24 o 
   4   3   9       20.05       18.24      2.10 o 
   5   3   9      176.17      178.40      5.78 o 
   6   3   9        6.27        7.78      5.30 o 
   7   3   9        4.84        6.93      4.36 o 
   8   3   9       32.34       19.25      5.39 o 
   0   4   9      198.87      176.52      8.86 o 
   1   4   9      344.29      330.14      5.96 o 
   2   4   9      130.77      132.23      3.64 o 
   3   4   9      129.74      111.88      3.46 o 
   4   4   9      185.78      183.96      3.74 o 
   5   4   9      452.56      465.68     20.29 o 
   6   4   9       39.27       37.28      3.51 o 
   7   4   9      140.48      166.04     13.87 o 
   1   5   9      308.80      344.01      6.34 o 
   2   5   9       12.91       14.74      1.61 o 
   3   5   9      856.60      802.54     12.82 o 
   4   5   9      174.37      178.28      3.68 o 
   5   5   9      172.50      173.24     10.40 o 
   6   5   9        0.38       -2.10      2.10 o 
   7   5   9        9.04        7.32      6.93 o 
   0   6   9     1260.01     1226.35     26.96 o 
   1   6   9      690.83      698.47     11.33 o 
   2   6   9      198.68      204.01      5.56 o 
   3   6   9      281.40      313.83      8.14 o 
   4   6   9       23.92       24.50      2.84 o 
   5   6   9       21.37       26.12      2.89 o 
   6   6   9      152.28      149.72     13.02 o 
   7   6   9       33.94       38.51      7.70 o 
   1   7   9       68.30       61.60      2.60 o 
   2   7   9     1271.73     1373.27     40.11 o 
   3   7   9      240.93      265.43      7.51 o 
   4   7   9       14.88        8.89      1.62 o 
   5   7   9      131.77      146.13      4.86 o 
   6   7   9       12.92       13.14      2.44 o 
   7   7   9       20.80       28.11      6.55 o 
   0   8   9      231.28      269.54      6.35 o 
   1   8   9       69.09       64.50      2.77 o 
   2   8   9      224.88      218.04      8.37 o 
   3   8   9      190.03      191.58     10.51 o 
   4   8   9      774.90      791.25     21.24 o 
   5   8   9       74.79       73.54      4.72 o 
   6   8   9       38.74       36.59      3.10 o 
   1   9   9      282.95      298.38      6.32 o 
   2   9   9      216.46      221.06      5.24 o 
   3   9   9     1037.38     1081.39     29.14 o 
   4   9   9       12.32       13.87      2.01 o 
   5   9   9      146.16      165.08      5.17 o 
   6   9   9        1.51       -0.44      1.83 o 
   0  10   9       11.36       10.49      2.59 o 
   1  10   9      312.48      330.48      6.83 o 
   2  10   9       76.01       73.07      4.07 o 
   3  10   9       68.50       70.31      3.46 o 
   4  10   9       24.06       28.07      2.32 o 
   5  10   9       10.54       11.26      1.98 o 
   6  10   9        0.01        0.41      1.60 o 
   1  11   9       65.20       60.88      3.07 o 
   2  11   9       19.19       17.35      2.02 o 
   3  11   9       13.06       12.97      2.39 o 
   4  11   9       31.64       32.25      2.39 o 
   5  11   9       27.44       24.07      2.10 o 
   6  11   9      353.09      337.95     14.85 o 
   0  12   9      369.28      376.74     17.74 o 
   1  12   9       13.07       16.65      2.15 o 
   2  12   9      213.16      219.42      6.45 o 
   3  12   9       10.49       10.13      2.02 o 
   4  12   9       84.68       74.70      3.04 o 
   5  12   9       47.73       43.61      2.23 o 
   1  13   9       13.77       11.58      1.95 o 
   2  13   9        9.29       14.15      1.97 o 
   3  13   9        5.38        2.77      1.61 o 
   4  13   9      154.92      158.71      3.95 o 
   5  13   9        0.62        0.62      1.59 o 
   0  14   9       69.82       55.07      6.55 o 
   1  14   9        0.28       -0.98      1.84 o 
   2  14   9       67.02       58.29      2.79 o 
   3  14   9        3.65        6.25      1.63 o 
   4  14   9       85.86       80.85      3.23 o 
   1  15   9        3.79        0.77      2.39 o 
   2  15   9       64.62       63.78      3.17 o 
   3  15   9        2.38        2.55      1.34 o 
   4  15   9       14.14       12.32      3.08 o 
   0  16   9        0.24        0.00      3.08 o 
   1  16   9        5.85        3.45      1.55 o 
   2  16   9        6.75        5.18      1.75 o 
   1  17   9        0.23       -0.39      2.70 o 
   0   0  10        0.34       -2.31      2.31 o 
   1   0  10     2770.84     3077.22     68.90 o 
   2   0  10       78.61       75.29      6.36 o 
   3   0  10        1.36       15.60      2.30 o 
   4   0  10        1.11        0.51      2.03 o 
   5   0  10       69.91       65.47      5.78 o 
   6   0  10       17.21       26.95      8.09 o 
   7   0  10      103.85      119.02     11.94 o 
   1   1  10      829.55      862.58     17.03 o 
   2   1  10       55.36       60.66      2.52 o 
   3   1  10       15.03       21.06      1.86 o 
   4   1  10      137.67      168.89      4.42 o 
   5   1  10       55.62       63.36      4.08 o 
   6   1  10       28.49       13.69      5.43 o 
   7   1  10        7.96        9.90      4.81 o 
   0   2  10      254.59      229.06      6.07 o 
   1   2  10      463.72      459.46      7.83 o 
   2   2  10       42.09       62.82      8.41 o 
   3   2  10        4.93       14.81      3.06 o 
   4   2  10        1.32        2.93      1.35 o 
   5   2  10        1.48        3.19      2.52 o 
   6   2  10       10.73       13.04      5.42 o 
   7   2  10       39.50       38.65      7.51 o 
   1   3  10        1.73        1.45      1.22 o 
   2   3  10       17.95       20.78      1.83 o 
   3   3  10      338.14      367.34      6.68 o 
   4   3  10      258.53      250.55      7.73 o 
   5   3  10       55.14       68.02      4.30 o 
   6   3  10       28.39       28.42      3.16 o 
   7   3  10        4.76        0.13      3.94 o 
   0   4  10      121.48      121.08      4.97 o 
   1   4  10        8.69        5.85      1.24 o 
   2   4  10       19.48       23.20      1.84 o 
   3   4  10       36.21       39.22      2.07 o 
   4   4  10        7.51        8.27      1.66 o 
   5   4  10      150.68      151.59      7.90 o 
   6   4  10      496.96      465.39     23.54 o 
   7   4  10       75.28       72.02      9.24 o 
   1   5  10        0.15        7.30      2.12 o 
   2   5  10      184.26      186.22      6.76 o 
   3   5  10       22.24       31.97      2.39 o 
   4   5  10     2936.11     3098.65     58.79 o 
   5   5  10        9.90       13.53      2.58 o 
   6   5  10      234.10      225.84     10.02 o 
   7   5  10        0.00       -1.16      5.01 o 
   0   6  10        2.40        7.54      2.56 o 
   1   6  10       18.44       26.86      1.91 o 
   2   6  10       17.71       21.37      2.28 o 
   3   6  10       11.41       23.81      3.89 o 
   4   6  10       23.70       30.84      2.01 o 
   5   6  10        0.01        1.39      3.47 o 
   6   6  10      130.89      129.19     12.95 o 
   7   6  10        2.17       -3.47      5.39 o 
   1   7  10       34.23       49.19      2.50 o 
   2   7  10      282.25      301.48     13.19 o 
   3   7  10      219.58      242.51      6.05 o 
   4   7  10       45.56       44.82      2.34 o 
   5   7  10        0.00        0.07      4.04 o 
   6   7  10       35.89       29.90      3.03 o 
   7   7  10        0.86        1.93      4.62 o 
   0   8  10      600.23      639.58     12.16 o 
   1   8  10        3.84       10.97      2.71 o 
   2   8  10     1610.16     1757.76     41.07 o 
   3   8  10       18.75       24.24      2.78 o 
   4   8  10      213.12      234.05      9.07 o 
   5   8  10        0.16       -2.00      2.34 o 
   6   8  10       43.19       52.87      5.02 o 
   1   9  10      429.20      426.44      8.28 o 
   2   9  10      162.63      179.70     10.30 o 
   3   9  10      547.80      614.73     23.73 o 
   4   9  10        8.13       10.64      1.86 o 
   5   9  10       76.53       77.56      5.39 o 
   6   9  10        2.06        1.57      1.82 o 
   0  10  10       24.54       35.98      4.76 o 
   1  10  10      549.41      587.34     10.48 o 
   2  10  10       82.03       89.60      3.72 o 
   3  10  10        1.04        3.02      1.49 o 
   4  10  10        3.36        3.43      1.69 o 
   5  10  10       50.87       55.11      2.91 o 
   6  10  10       27.61       23.47      2.20 o 
   1  11  10       19.41       20.47      2.21 o 
   2  11  10      110.56      121.91      4.47 o 
   3  11  10       79.59       77.37      3.79 o 
   4  11  10       19.74       14.67      2.05 o 
   5  11  10       42.18       39.37      2.25 o 
   0  12  10       25.41       34.27      5.78 o 
   1  12  10      764.93      750.41     13.10 o 
   2  12  10       67.30       91.72      9.56 o 
   3  12  10        0.48        1.78      1.69 o 
   4  12  10        1.67        2.24      1.37 o 
   5  12  10       10.54        6.60      1.27 o 
   1  13  10       83.21       72.23      4.73 o 
   2  13  10       36.92       32.27      2.36 o 
   3  13  10       52.11       45.25      2.91 o 
   4  13  10       44.92       44.69      3.19 o 
   0  14  10       60.62       83.57      7.70 o 
   1  14  10       99.34       96.05      5.04 o 
   2  14  10        5.67        5.40      1.65 o 
   3  14  10      215.90      203.67      7.30 o 
   4  14  10        9.70        7.75      1.39 o 
   1  15  10       16.06       10.08      1.75 o 
   2  15  10       85.01       90.42      6.93 o 
   3  15  10        1.19        2.66      1.13 o 
   0  16  10        4.32        5.39      3.08 o 
   1  16  10       59.29       48.53      5.01 o 
   2  16  10        6.98        1.93      2.70 o 
   1   1  11        1.67        3.28      1.47 o 
   2   1  11      329.62      318.71      6.73 o 
   3   1  11       50.53       63.10      4.17 o 
   4   1  11      178.34      185.52      5.05 o 
   5   1  11       58.26       59.46      3.94 o 
   6   1  11        0.40        3.10      4.88 o 
   7   1  11        5.90        7.89      4.08 o 
   0   2  11        4.46        4.64      1.69 o 
   1   2  11      107.17       92.29      3.24 o 
   2   2  11        4.41        2.67      1.40 o 
   3   2  11        2.53        3.19      1.47 o 
   4   2  11       83.63       98.59      5.45 o 
   5   2  11        9.07        8.74      2.06 o 
   6   2  11       89.90       89.53      8.03 o 
   7   2  11       57.03       49.70     14.63 o 
   1   3  11        2.43        4.43      1.37 o 
   2   3  11       85.08       82.96      3.10 o 
   3   3  11        2.52        5.61      1.52 o 
   4   3  11       41.70       60.04      4.01 o 
   5   3  11      159.35      144.43      4.58 o 
   6   3  11       30.02       26.05      3.66 o 
   7   3  11      169.55      163.76     13.10 o 
   0   4  11      118.36      120.90      3.72 o 
   1   4  11       67.05       71.71      2.75 o 
   2   4  11       62.42       56.33      3.34 o 
   3   4  11      151.40      169.65      5.38 o 
   4   4  11       30.55       29.23      2.30 o 
   5   4  11        8.74        9.00      1.98 o 
   6   4  11        9.80       11.25      2.81 o 
   7   4  11        2.14        6.16      5.78 o 
   1   5  11      284.88      286.11      6.89 o 
   2   5  11       66.62       69.69      3.19 o 
   3   5  11       29.81       33.38      2.18 o 
   4   5  11       20.76       30.37      2.25 o 
   5   5  11       44.73       59.63      4.01 o 
   6   5  11       41.91       37.52      3.75 o 
   7   5  11       11.95        3.47      5.01 o 
   0   6  11        0.30        0.66      1.47 o 
   1   6  11        7.95        9.78      1.64 o 
   2   6  11      108.85      121.38      3.97 o 
   3   6  11      844.23      901.63     24.26 o 
   4   6  11      314.24      308.98      6.26 o 
   5   6  11       58.57       69.24      5.58 o 
   6   6  11        0.39        3.41      2.14 o 
   7   6  11        4.84        2.31      4.24 o 
   1   7  11      403.16      415.57      7.88 o 
   2   7  11      523.22      557.13     10.99 o 
   3   7  11      187.47      216.53      5.66 o 
   4   7  11        0.37       -0.21      1.29 o 
   5   7  11        0.34        3.71      2.13 o 
   6   7  11        1.24        4.12      2.01 o 
   0   8  11      969.34      967.79     17.37 o 
   1   8  11      260.68      296.21      6.35 o 
   2   8  11      487.67      484.55     13.81 o 
   3   8  11       90.04       88.86      4.84 o 
   4   8  11        0.91        1.10      1.59 o 
   5   8  11       10.03       12.28      2.45 o 
   6   8  11        0.15       -0.33      1.73 o 
   1   9  11      172.41      181.49      4.89 o 
   2   9  11        7.04        6.80      1.79 o 
   3   9  11       59.03       61.53      6.56 o 
   4   9  11        0.01        1.67      1.50 o 
   5   9  11       19.63       19.15      2.72 o 
   6   9  11       28.06       25.71      2.43 o 
   0  10  11      583.07      597.63     14.11 o 
   1  10  11       16.05       18.16      2.10 o 
   2  10  11       66.71       70.23      3.56 o 
   3  10  11       47.60       46.18      2.84 o 
   4  10  11       12.96        9.67      1.89 o 
   5  10  11        2.82        2.80      2.15 o 
   1  11  11       18.97       11.00      1.99 o 
   2  11  11        1.00        1.36      1.67 o 
   3  11  11       12.77       10.59      1.94 o 
   4  11  11       18.80       26.21      2.11 o 
   5  11  11        6.74        5.67      1.52 o 
   0  12  11      685.64      676.87     26.64 o 
   1  12  11        1.34        0.98      1.78 o 
   2  12  11      702.74      721.16     13.69 o 
   3  12  11        1.05        0.12      1.53 o 
   4  12  11       12.08        7.71      1.96 o 
   5  12  11        0.62        0.63      1.48 o 
   1  13  11       11.30       13.12      2.33 o 
   2  13  11       23.41       28.24      2.17 o 
   3  13  11       41.55       40.05      2.58 o 
   4  13  11       39.39       32.75      1.81 o 
   0  14  11      203.70      215.41     11.56 o 
   1  14  11       32.90       28.29      2.53 o 
   2  14  11        2.08        4.04      1.52 o 
   3  14  11       35.10       31.30      1.88 o 
   1  15  11       47.64       40.74      3.01 o 
   2  15  11       11.89        7.90      1.81 o 
   1  16  11        4.77        1.54      2.31 o 
   0   0  12     4030.02     4319.53     96.65 o 
   1   0  12      100.01      120.51      4.08 o 
   2   0  12      133.43      168.30      6.64 o 
   3   0  12       63.58       65.00      4.33 o 
   4   0  12        4.71        3.27      2.45 o 
   5   0  12       38.73       53.14      5.78 o 
   6   0  12       17.80       19.64      6.93 o 
   7   0  12       94.47       53.16      6.93 o 
   1   1  12        7.37       13.66      1.30 o 
   2   1  12      256.61      277.96      6.39 o 
   3   1  12        1.74        2.16      1.52 o 
   4   1  12       70.42       87.51      3.60 o 
   5   1  12       25.38       29.99      3.40 o 
   6   1  12        0.07        3.95      4.88 o 
   7   1  12        8.07        6.02      3.85 o 
   0   2  12      243.97      258.93      7.88 o 
   1   2  12       60.80       70.80      2.89 o 
   2   2  12      191.82      223.02      5.52 o 
   3   2  12      130.92      145.80      4.46 o 
   4   2  12        0.71        4.28      1.61 o 
   5   2  12      188.30      169.35      7.67 o 
   6   2  12       28.19       26.16      3.27 o 
   7   2  12       74.50       72.02      8.09 o 
   1   3  12       83.73       93.19      3.52 o 
   2   3  12      226.28      237.56      5.81 o 
   3   3  12       18.62       15.31      1.90 o 
   4   3  12      188.49      211.93      5.62 o 
   5   3  12       80.01       81.71      7.56 o 
   6   3  12      153.41      148.38      6.88 o 
   7   3  12       46.32       22.34      5.78 o 
   0   4  12        8.76        6.22      2.12 o 
   1   4  12       45.47       43.85      3.27 o 
   2   4  12       58.53       59.14      3.77 o 
   3   4  12      540.37      575.22     27.35 o 
   4   4  12      184.16      176.92      4.99 o 
   5   4  12       22.55       17.70      2.20 o 
   6   4  12       53.35       45.44      4.10 o 
   7   4  12        5.90        0.39      4.24 o 
   1   5  12       21.08       25.13      2.05 o 
   2   5  12      402.02      442.34     25.61 o 
   3   5  12      400.13      440.89     11.77 o 
   4   5  12       39.75       36.03      2.47 o 
   5   5  12      212.24      186.22      9.20 o 
   6   5  12        8.83       11.22      2.79 o 
   0   6  12      265.43      252.16      6.34 o 
   1   6  12        2.80        3.38      1.57 o 
   2   6  12       18.81       21.33      2.14 o 
   3   6  12        2.19        3.61      1.50 o 
   4   6  12      173.55      194.20      5.28 o 
   5   6  12      182.92      178.44     10.00 o 
   6   6  12        6.02        2.28      2.44 o 
   1   7  12       10.56       12.64      1.88 o 
   2   7  12       12.50       13.77      2.28 o 
   3   7  12       17.58       22.75      2.56 o 
   4   7  12        2.17        2.72      1.67 o 
   5   7  12        4.34        5.86      2.07 o 
   6   7  12       59.64       63.25      4.10 o 
   0   8  12      751.44      773.34     14.60 o 
   1   8  12      157.29      182.38      4.88 o 
   2   8  12       70.99       82.88      5.17 o 
   3   8  12        0.00        0.08      1.53 o 
   4   8  12        5.81       10.53      1.95 o 
   5   8  12       28.14       28.97      2.85 o 
   6   8  12        2.09        4.50      2.10 o 
   1   9  12       52.13       56.66      2.98 o 
   2   9  12        1.21        0.98      1.79 o 
   3   9  12       11.20        9.87      1.96 o 
   4   9  12        2.58        2.53      1.68 o 
   5   9  12        5.24        3.97      3.66 o 
   0  10  12      166.13      163.48      6.53 o 
   1  10  12       12.45       19.36      2.86 o 
   2  10  12       47.33       50.45      3.14 o 
   3  10  12      105.87      109.18      4.11 o 
   4  10  12       50.91       51.64      3.39 o 
   5  10  12        5.62        7.47      1.85 o 
   1  11  12        4.14        7.07      1.93 o 
   2  11  12        2.77        3.53      1.99 o 
   3  11  12      102.75      114.56      4.02 o 
   4  11  12        0.59        2.17      1.56 o 
   5  11  12      140.25      134.47      7.32 o 
   0  12  12        0.27       -0.39      4.24 o 
   1  12  12       47.81       45.62      3.26 o 
   2  12  12       14.11       21.00      3.06 o 
   3  12  12       10.94       12.71      1.85 o 
   4  12  12        0.57        3.78      1.27 o 
   1  13  12        0.95        2.72      1.93 o 
   2  13  12       74.21       65.63      2.87 o 
   3  13  12        2.50        5.57      1.39 o 
   4  13  12       10.35        6.16      2.70 o 
   0  14  12      190.35      187.28     10.02 o 
   1  14  12       23.04       21.41      2.99 o 
   2  14  12       16.99       20.56      2.43 o 
   3  14  12       76.84       61.83      4.86 o 
   1  15  12        5.04        4.62      3.08 o 
   2  15  12       64.60       41.98      4.24 o 
   1   1  13      215.28      230.12      4.24 o 
   2   1  13        0.94        2.28      1.63 o 
   3   1  13      206.31      201.14      5.48 o 
   4   1  13       11.09       12.00      2.01 o 
   5   1  13       14.90       12.92      2.85 o 
   6   1  13        5.14        4.63      2.29 o 
   0   2  13      426.79      433.06      9.09 o 
   1   2  13      310.90      316.30      5.97 o 
   2   2  13      231.14      264.13      6.39 o 
   3   2  13       28.04       38.71      2.69 o 
   4   2  13        0.14        2.19      1.66 o 
   5   2  13       22.15       13.87      2.27 o 
   6   2  13        0.98       -1.51      1.98 o 
   1   3  13       19.93       30.98      2.52 o 
   2   3  13       69.92       77.48      3.43 o 
   3   3  13        7.39        5.67      1.82 o 
   4   3  13        0.38       -0.53      1.61 o 
   5   3  13       23.19       18.55      2.29 o 
   6   3  13       55.85       47.69      3.96 o 
   0   4  13      326.11      300.25      8.24 o 
   1   4  13      748.64      775.98     16.62 o 
   2   4  13       36.41       34.65      2.58 o 
   3   4  13       66.96       65.83      3.26 o 
   4   4  13        5.92        5.91      1.86 o 
   5   4  13        0.77        2.18      1.78 o 
   6   4  13        2.62        5.26      2.41 o 
   1   5  13       81.11       97.62      4.06 o 
   2   5  13      428.67      473.24     11.20 o 
   3   5  13      157.48      173.11      5.09 o 
   4   5  13      121.76      143.49      4.55 o 
   5   5  13       12.10       11.69      2.14 o 
   6   5  13       36.08       25.58      3.66 o 
   0   6  13        0.01        0.52      2.32 o 
   1   6  13      137.46      164.95      4.59 o 
   2   6  13      689.71      669.03     12.83 o 
   3   6  13        6.82        9.20      1.93 o 
   4   6  13      331.02      354.30      7.67 o 
   5   6  13       24.94       22.93      2.36 o 
   6   6  13        0.18        1.00      2.12 o 
   1   7  13        0.23        0.47      1.67 o 
   2   7  13      193.17      203.32      5.66 o 
   3   7  13       14.58       19.60      2.22 o 
   4   7  13      100.51      105.98      3.82 o 
   5   7  13       32.04       36.96      2.51 o 
   6   7  13       16.97       19.23      7.51 o 
   0   8  13     1851.10     1807.76     35.82 o 
   1   8  13      231.73      235.89      6.32 o 
   2   8  13       59.46       60.44      3.30 o 
   3   8  13        5.71        7.88      1.60 o 
   4   8  13        1.78        2.28      1.84 o 
   5   8  13       17.21       25.30      2.14 o 
   1   9  13       64.91       58.08      3.73 o 
   2   9  13      391.82      417.69      9.04 o 
   3   9  13       91.47       87.24      3.25 o 
   4   9  13      166.72      169.40      5.67 o 
   5   9  13        2.30        5.20      1.91 o 
   0  10  13        2.01        0.48      2.46 o 
   1  10  13       39.30       38.22      3.05 o 
   2  10  13       67.15       67.79      3.78 o 
   3  10  13        3.05        3.15      1.45 o 
   4  10  13        4.98        3.23      1.86 o 
   5  10  13        0.80       -0.50      1.85 o 
   1  11  13       56.07       54.99      4.08 o 
   2  11  13       65.60       68.27      3.38 o 
   3  11  13       27.49       25.31      1.88 o 
   4  11  13       26.61       24.20      2.25 o 
   0  12  13      114.51      114.02      8.47 o 
   1  12  13       29.73       27.34      3.67 o 
   2  12  13       19.90       21.68      2.16 o 
   3  12  13        2.01        2.23      1.11 o 
   4  12  13       63.04       56.09      2.81 o 
   1  13  13        2.14        2.83      1.68 o 
   2  13  13        4.78        1.47      1.59 o 
   3  13  13        9.06        6.81      2.22 o 
   0  14  13       11.76        8.86      3.08 o 
   1  14  13      144.44      128.56     10.79 o 
   2  14  13       34.68       29.90      2.96 o 
   0   0  14      219.08      210.44      8.16 o 
   1   0  14      176.92      176.36      5.32 o 
   2   0  14       11.21       15.05      2.99 o 
   3   0  14      328.35      382.64     11.99 o 
   4   0  14        3.79        2.67      2.30 o 
   5   0  14      154.78      136.38      8.48 o 
   6   0  14        0.56        6.55      5.78 o 
   1   1  14      152.84      173.38      4.07 o 
   2   1  14        9.97        8.28      1.93 o 
   3   1  14        0.77        3.19      1.72 o 
   4   1  14       27.67       25.70      2.75 o 
   5   1  14        6.59        5.21      3.08 o 
   6   1  14       11.09       16.36      2.95 o 
   0   2  14      384.57      416.47      9.10 o 
   1   2  14      138.26      163.81      3.97 o 
   2   2  14      566.22      599.67     18.55 o 
   3   2  14      146.21      149.44      4.81 o 
   4   2  14        2.47        5.30      1.82 o 
   5   2  14       35.34       29.83      3.27 o 
   6   2  14       16.76       14.47      3.47 o 
   1   3  14       65.48       73.82      3.22 o 
   2   3  14        0.31        0.22      1.68 o 
   3   3  14        5.76        8.66      1.91 o 
   4   3  14       10.61        4.44      1.80 o 
   5   3  14       31.27       27.10      2.43 o 
   6   3  14       25.34       20.59      3.66 o 
   0   4  14      477.38      508.00     12.53 o 
   1   4  14      205.11      226.33      6.80 o 
   2   4  14       31.23       28.99      2.44 o 
   3   4  14       25.12       27.82      2.54 o 
   4   4  14        0.27        3.35      1.63 o 
   5   4  14        9.07       12.63      3.16 o 
   6   4  14       23.00       14.12      2.70 o 
   1   5  14       39.87       43.83      3.06 o 
   2   5  14       95.82      104.60      6.06 o 
   3   5  14      676.00      747.65     14.04 o 
   4   5  14       56.62       57.22      4.17 o 
   5   5  14      343.25      324.78     12.75 o 
   6   5  14        0.09        0.39      4.62 o 
   0   6  14      223.26      261.40     10.84 o 
   1   6  14       27.62       31.85      3.19 o 
   2   6  14      786.79      881.41     33.84 o 
   3   6  14       49.50       52.48      3.07 o 
   4   6  14       67.81       71.30      3.84 o 
   5   6  14       33.38       41.94      5.27 o 
   1   7  14       31.51       40.57      3.24 o 
   2   7  14       13.68        9.06      2.48 o 
   3   7  14       23.25       25.34      2.30 o 
   4   7  14        0.25       -0.27      1.98 o 
   5   7  14       60.68       44.75      2.74 o 
   0   8  14       15.10       18.25      3.88 o 
   1   8  14      457.54      461.92     10.69 o 
   2   8  14        2.08        5.58      2.32 o 
   3   8  14      194.15      200.88      5.46 o 
   4   8  14        5.27        6.22      1.92 o 
   5   8  14       16.72       20.34      2.30 o 
   1   9  14        7.39        5.41      2.29 o 
   2   9  14        1.65        1.78      2.94 o 
   3   9  14        5.60        5.39      1.79 o 
   4   9  14      133.89      149.57      7.01 o 
   5   9  14       26.23       23.87      3.08 o 
   0  10  14       34.20       34.06      8.09 o 
   1  10  14        1.46        1.95      1.95 o 
   2  10  14       14.22       13.61      2.49 o 
   3  10  14        8.79        7.63      1.73 o 
   4  10  14       13.31       12.52      1.90 o 
   1  11  14        2.54        5.37      2.44 o 
   2  11  14       21.34       25.93      2.62 o 
   3  11  14        0.67       -0.72      1.30 o 
   4  11  14      106.80       87.51      3.48 o 
   0  12  14       56.52       50.06      5.78 o 
   1  12  14        2.79       -0.27      2.04 o 
   2  12  14       16.13       15.25      1.77 o 
   3  12  14       57.32       49.53      3.82 o 
   1  13  14       15.97        7.20      5.39 o 
   2  13  14        2.27        1.72      1.75 o 
   1   1  15       10.52       17.80      2.00 o 
   2   1  15       55.17       58.00      3.30 o 
   3   1  15        1.32        5.12      1.79 o 
   4   1  15       34.42       34.86      2.57 o 
   5   1  15       34.42       33.78      3.27 o 
   6   1  15        0.46        3.08      4.62 o 
   0   2  15      150.52      152.81      5.18 o 
   1   2  15       20.37       32.61      2.39 o 
   2   2  15       83.62       96.62      4.08 o 
   3   2  15       97.98      105.43      4.18 o 
   4   2  15       10.66        8.09      1.82 o 
   5   2  15       38.99       39.80      3.40 o 
   6   2  15        0.20        4.24      4.24 o 
   1   3  15       24.57       22.68      2.11 o 
   2   3  15      199.82      199.54      5.73 o 
   3   3  15      139.58      129.83      4.56 o 
   4   3  15      133.00      116.58      4.78 o 
   5   3  15       30.44       32.82      5.97 o 
   6   3  15       80.30       78.19      8.47 o 
   0   4  15      233.31      212.07      7.62 o 
   1   4  15       12.67       21.99      2.09 o 
   2   4  15       54.76       41.89      2.92 o 
   3   4  15        5.31        9.36      2.01 o 
   4   4  15       16.40       14.42      1.99 o 
   5   4  15        1.84        2.31      2.03 o 
   1   5  15      185.74      193.75      6.43 o 
   2   5  15        3.60        4.18      1.78 o 
   3   5  15       51.87       50.28      2.94 o 
   4   5  15        1.08        0.48      1.54 o 
   5   5  15        0.08        4.04      1.91 o 
   0   6  15     1978.60     1883.51     45.40 o 
   1   6  15      640.85      619.77     14.32 o 
   2   6  15      480.72      486.36     12.14 o 
   3   6  15        5.27        5.14      1.79 o 
   4   6  15       19.29       18.79      2.43 o 
   5   6  15       20.98       24.47      3.85 o 
   1   7  15      327.45      321.45     10.93 o 
   2   7  15      230.25      251.41      7.84 o 
   3   7  15       70.06       65.53      3.28 o 
   4   7  15        7.06        3.90      1.81 o 
   5   7  15        5.92        8.86      3.08 o 
   0   8  15        1.85        6.06      3.05 o 
   1   8  15      226.33      218.69      6.14 o 
   2   8  15       57.01       52.51      3.10 o 
   3   8  15       65.69       63.30      3.10 o 
   4   8  15        8.98        7.74      1.98 o 
   1   9  15      108.67      102.30      4.27 o 
   2   9  15       14.96       15.64      3.11 o 
   3   9  15        3.17        3.48      1.62 o 
   4   9  15       76.00       68.93      3.45 o 
   0  10  15       32.85       21.56      4.24 o 
   1  10  15        1.81        1.72      2.16 o 
   2  10  15        1.96        2.45      1.72 o 
   3  10  15        6.87        7.63      1.93 o 
   4  10  15       11.26       12.73      3.08 o 
   1  11  15        0.00        5.37      2.49 o 
   2  11  15        2.34        0.33      1.55 o 
   3  11  15       30.01       35.60      3.31 o 
   0  12  15        6.53        3.47      3.47 o 
   1  12  15        2.13        2.27      2.41 o 
   2  12  15       19.25       19.04      2.12 o 
   1  13  15       16.91       19.25      3.47 o 
   0   0  16      243.77      248.53     11.95 o 
   1   0  16       77.68       86.69      4.86 o 
   2   0  16      121.46      118.90      6.40 o 
   3   0  16       32.77       37.18      3.81 o 
   4   0  16        9.02        4.71      2.41 o 
   5   0  16       18.36       10.78      3.08 o 
   1   1  16       12.32       11.02      1.85 o 
   2   1  16        1.28        1.79      1.97 o 
   3   1  16      111.67      102.47      4.08 o 
   4   1  16        2.59        0.81      1.61 o 
   5   1  16        6.66        2.92      4.39 o 
   0   2  16      298.04      285.06      7.25 o 
   1   2  16        1.75        1.20      1.60 o 
   2   2  16      218.92      217.48      5.97 o 
   3   2  16       46.19       41.62      2.71 o 
   4   2  16       62.92       55.26      2.83 o 
   5   2  16        9.37        4.57      2.12 o 
   1   3  16      163.40      175.12      4.98 o 
   2   3  16        6.87        5.61      1.97 o 
   3   3  16       17.22       23.79      2.39 o 
   4   3  16       23.42       21.56      2.78 o 
   5   3  16       28.12       25.02      2.72 o 
   0   4  16        4.53        3.39      2.18 o 
   1   4  16        4.92        5.33      1.97 o 
   2   4  16        9.14        6.88      2.00 o 
   3   4  16       22.01       25.21      2.40 o 
   4   4  16        8.15        7.17      1.61 o 
   5   4  16       24.15       19.85      2.30 o 
   1   5  16       85.79       88.58      5.31 o 
   2   5  16        6.82        6.69      1.97 o 
   3   5  16       11.22       13.78      2.14 o 
   4   5  16        0.25        1.10      1.56 o 
   5   5  16        4.90        2.70      2.31 o 
   0   6  16      104.68      121.26     10.70 o 
   1   6  16       78.07       76.83      3.96 o 
   2   6  16       51.30       54.29      3.09 o 
   3   6  16       59.84       56.39      4.67 o 
   4   6  16       26.91       28.33      2.51 o 
   1   7  16       42.33       38.12      2.89 o 
   2   7  16        2.36        3.67      1.84 o 
   3   7  16        1.29        3.79      1.70 o 
   4   7  16       10.03        9.92      1.92 o 
   0   8  16       45.03       37.06      4.16 o 
   1   8  16      111.65      104.58      5.50 o 
   2   8  16       16.50       16.97      2.14 o 
   3   8  16       14.58       13.72      1.80 o 
   4   8  16       16.00       13.71      1.78 o 
   1   9  16        0.05        0.53      2.04 o 
   2   9  16       14.02       13.09      1.91 o 
   3   9  16        2.65        2.91      1.31 o 
   0  10  16        1.56        3.47      3.85 o 
   1  10  16       27.34       23.26      3.94 o 
   2  10  16        1.84       -0.88      1.55 o 
   3  10  16       21.22       22.27      4.62 o 
   1  11  16        2.27        0.27      1.98 o 
   2  11  16       56.87       57.35      3.28 o 
   0  12  16        0.59       -3.08      3.08 o 
   1   1  17       56.67       57.09      2.79 o 
   2   1  17       38.57       28.34      2.49 o 
   3   1  17      103.21       84.57      3.75 o 
   4   1  17       10.36        7.13      1.89 o 
   5   1  17        3.33        0.77      2.31 o 
   0   2  17       79.67       66.89      3.64 o 
   1   2  17       61.00       51.33      2.98 o 
   2   2  17        2.43        2.22      1.80 o 
   3   2  17        0.00       -0.97      1.61 o 
   4   2  17       22.23       12.78      1.95 o 
   1   3  17       18.70       12.29      2.02 o 
   2   3  17      107.45      105.07      4.95 o 
   3   3  17       23.75       24.82      2.30 o 
   4   3  17       51.05       49.14      3.61 o 
   0   4  17      125.42      125.16     10.16 o 
   1   4  17        4.09        0.72      1.81 o 
   2   4  17       66.33       71.50      5.56 o 
   3   4  17        9.31       11.71      1.87 o 
   4   4  17       34.76       33.36      2.58 o 
   1   5  17        9.69       13.35      2.04 o 
   2   5  17      114.76      115.79      4.26 o 
   3   5  17        8.72        5.47      1.59 o 
   4   5  17        3.40        1.71      2.32 o 
   0   6  17      898.12      883.94     57.30 o 
   1   6  17        2.11        1.29      1.70 o 
   2   6  17       60.66       55.04      2.95 o 
   3   6  17       15.15       18.81      2.07 o 
   4   6  17       26.58       26.22      2.07 o 
   1   7  17       42.57       42.80      3.01 o 
   2   7  17      226.93      238.56      6.51 o 
   3   7  17        1.62        1.88      1.37 o 
   0   8  17      400.25      414.61     35.81 o 
   1   8  17       14.71        8.13      2.03 o 
   2   8  17       11.13       11.49      1.89 o 
   3   8  17        4.97        0.46      1.28 o 
   1   9  17       40.47       38.59      3.95 o 
   2   9  17       18.08       13.90      1.75 o 
   0  10  17        1.51        2.33      3.66 o 
   1  10  17        4.97        3.78      1.63 o 
   2  10  17        2.08        9.63      2.70 o 
   0   0  18        1.80        2.86      4.62 o 
   1   0  18       11.43       14.25      2.72 o 
   2   0  18       32.34       25.25      3.12 o 
   3   0  18       18.16       25.49      4.62 o 
   4   0  18        4.31        2.19      1.75 o 
   1   1  18       42.39       35.97      2.58 o 
   2   1  18        0.19       -0.70      1.58 o 
   3   1  18       15.74       11.16      1.78 o 
   4   1  18        0.02       -1.35      1.35 o 
   0   2  18       12.82        7.66      2.51 o 
   1   2  18       41.66       34.57      2.70 o 
   2   2  18       12.92       15.38      2.01 o 
   3   2  18       14.14       10.05      1.63 o 
   4   2  18        0.70        0.83      1.47 o 
   1   3  18        6.46        3.51      1.75 o 
   2   3  18        8.24        7.19      1.81 o 
   3   3  18       13.00       17.50      1.91 o 
   4   3  18       53.93       44.85      3.12 o 
   0   4  18        9.76        7.20      2.84 o 
   1   4  18       14.42       14.19      2.61 o 
   2   4  18       66.41       64.63      3.06 o 
   3   4  18        7.78       11.48      1.75 o 
   4   4  18        4.59        3.66      1.91 o 
   1   5  18        0.95        1.73      1.52 o 
   2   5  18       44.55       35.96      2.83 o 
   3   5  18       18.70       15.89      2.00 o 
   0   6  18      107.97      107.39      8.61 o 
   1   6  18      151.50      142.98      7.90 o 
   2   6  18        0.02       -1.14      1.61 o 
   3   6  18       44.72       33.60      2.06 o 
   1   7  18       20.40       19.21      2.18 o 
   2   7  18       29.77       24.66      4.00 o 
   3   7  18        0.01       -3.66      3.66 o 
   0   8  18       24.08       11.41      2.41 o 
   1   8  18       44.02       46.80      3.39 o 
   2   8  18        3.67        1.59      1.52 o 
   1   9  18        1.98        1.93      3.08 o 
   1   1  19        7.13        5.45      1.56 o 
   2   1  19        0.14       -0.77      1.43 o 
   3   1  19        0.23        0.53      1.33 o 
   0   2  19        1.08        1.19      2.85 o 
   1   2  19       11.97        9.06      1.59 o 
   2   2  19        3.86        5.27      1.68 o 
   3   2  19       11.31        6.88      1.48 o 
   1   3  19       17.04       20.45      1.91 o 
   2   3  19       26.51       27.41      2.25 o 
   3   3  19       13.00       12.18      1.89 o 
   0   4  19       49.53       36.06      3.81 o 
   1   4  19        7.72        9.39      1.71 o 
   2   4  19       45.34       32.99      2.83 o 
   3   4  19        8.88        6.74      2.18 o 
   1   5  19       30.10       30.27      2.30 o 
   2   5  19        8.29        6.58      1.56 o 
   0   6  19       12.38        7.89      2.72 o 
   1   6  19      233.29      208.11      6.05 o 
   2   6  19       85.55       84.26      3.54 o 
   1   7  19       96.38       97.84      7.32 o 
   0   0  20      120.20      105.55      7.70 o 
   1   0  20        2.29        1.71      2.13 o 
   2   0  20        1.89       -0.58      1.91 o 
   1   1  20        2.70        1.64      1.81 o 
   2   1  20        6.32        1.93      1.62 o 
   0   2  20       84.44       78.91      5.03 o 
   1   2  20        5.31        2.52      1.75 o 
   2   2  20        6.91        8.17      5.39 o 
   1   3  20        0.40       -0.58      2.18 o 
   0   4  20        4.18        3.85      3.85 o 
   1   4  20        1.91        4.19      3.85 o 
                                                 
